# Supplementary material for: AI-assisted optimization design of seismic performance parameters for timber structures
Source: PLoS One. 2026 Apr 8;21(4):e0341961. doi: 10.1371/journal.pone.0341961 (PMC13061333; doi:10.1371/journal.pone.0341961)
Supplement: S1 File — In addition, the dataset is publicly available without restriction from the Kaggle repository at the following link: https://www.kaggle.com/datasets/freshersstaff/timber-seismic-performance-dataset/data (XLSX) [file pone.0341961.s001.xlsx]

## Sheet: Timber_Seismic_Performance_Data
Building_Height	Number_of_Storeys	Story_Height	Wall_Thickness	Material_Density	Modulus_of_Elasticity	Damping_Coefficient	Damping_Ratio_per_Storey	Floor_Mass	Natural_Frequency	Peak_Ground_Acceleration	Spectral_Acceleration	Lateral_Load_Resisting_Ratio	Connection_Type	Foundation_Type	Roof_Type	Structural_System_Type	Wall_Layout	Inter_Storey_Drift	Roof_Displacement
36.2178	11	3.91272	0.16088	701.68	9854371123.64764	0.02285	0.0332	74798.3	6.47606	0.24833	2.70666	0.47871	Timber Pegs	Pile	Hip	Shear Wall	Symmetric	0.00246	0.02655
76.55	6	3.40562	0.5326	496.969	11436811313.34118	0.03804	0.02278	19779.6	7.36455	0.2076	2.51013	0.28382	Hybrid Connectors	Pile	Hip	Moment Frame	Asymmetric	0.00602	0.03641
61.2396	7	2.6579	0.38316	467.433	13718697583.49367	0.01479	0.04835	77220.5	4.99899	0.35973	3.1417	0.37719	Hybrid Connectors	Pile	Gable	Shear Wall	Symmetric	0.00492	0.03649
51.9061	5	3.35902	0.45603	557.736	9061508894.60677	0.05187	0.03449	29065.4	3.67033	0.2887	3.13824	0.78881	Timber Pegs	Pile	Hip	Moment Frame	Asymmetric	0.00729	0.03525
20.9213	3	3.25087	0.52099	706.669	13903668575.27466	0.07739	0.0102	78060	5.86913	0.08065	2.67083	0.50829	Timber Pegs	Pile	Gable	Moment Frame	Cross-Braced	0.00226	0.00736
20.9196	17	3.78338	0.33192	775.518	14840485837.73777	0.01321	0.03224	50186.1	2.27515	0.41585	1.22637	0.6482	Steel Joints	Pile	Hip	Moment Frame	Symmetric	0.00274	0.04961
14.0658	19	3.29604	0.48053	570.932	13211830135.08187	0.05617	0.02455	57380.8	7.78001	0.32487	3.60501	0.31182	Timber Pegs	Shallow	Flat	Shear Wall	Cross-Braced	0.00386	0.09495
70.6323	6	2.88285	0.36229	709.663	8349805563.42238	0.06426	0.01128	35522.4	5.60591	0.20229	1.36899	0.32831	Timber Pegs	Pile	Flat	Shear Wall	Symmetric	0.00566	0.03866
52.078	5	3.51347	0.21137	588.163	11525229495.41953	0.02492	0.02726	54768.6	1.47298	0.20973	0.82895	0.85864	Steel Joints	Deep	Flat	Shear Wall	Cross-Braced	0.00516	0.02392
59.5651	14	3.31386	0.26883	518.091	13280528013.068	0.02912	0.04094	61203.9	4.70825	0.29903	1.55525	0.789	Hybrid Connectors	Deep	Gable	Hybrid System	Asymmetric	0.00597	0.09059
11.4409	3	2.84957	0.34518	695.706	15828105076.8585	0.02411	0.03015	15674.1	6.25239	0.50518	2.19131	0.75323	Timber Pegs	Deep	Flat	Hybrid System	Asymmetric	0.00376	0.01412
77.8937	14	3.36044	0.25844	719.281	15614467104.55394	0.03082	0.03558	17224.8	2.94492	0.28268	1.22514	0.43071	Hybrid Connectors	Deep	Gable	Moment Frame	Asymmetric	0.00669	0.1167
68.271	12	3.7323	0.26776	481.136	11165625235.51935	0.01771	0.03559	79121	1.35693	0.51177	1.66785	0.59393	Steel Joints	Shallow	Sawtooth	Hybrid System	Asymmetric	0.01061	0.16351
24.8637	5	2.54286	0.2687	522.068	12927448577.80074	0.03592	0.03684	44741.2	4.42414	0.28367	2.29793	0.54464	Timber Pegs	Shallow	Gable	Shear Wall	Symmetric	0.00395	0.02482
22.7278	16	3.44628	0.16142	597.911	15126521178.89268	0.03583	0.0255	75828.1	6.83537	0.50645	1.63029	0.86936	Steel Joints	Deep	Sawtooth	Shear Wall	Asymmetric	0.00558	0.08668
22.8383	5	3.02438	0.14232	474.609	14648369979.00957	0.06651	0.0248	62443.3	2.76074	0.56234	0.81261	0.36774	Hybrid Connectors	Deep	Gable	Shear Wall	Cross-Braced	0.0022	0.0099
31.297	10	2.93901	0.12325	771.534	11835374672.902	0.06607	0.01018	39242.9	6.01909	0.06132	1.19025	0.86306	Steel Joints	Deep	Hip	Hybrid System	Cross-Braced	0.0041	0.04702
46.733	8	3.08888	0.15548	636.534	10089930647.13299	0.06577	0.01617	24804.7	3.85453	0.08424	3.27972	0.6948	Timber Pegs	Deep	Gable	Moment Frame	Symmetric	0.00158	0.01489
40.2362	7	3.01303	0.27185	448.481	9096799574.39066	0.04969	0.04803	78579.9	1.41742	0.12371	3.84016	0.48958	Timber Pegs	Deep	Hip	Hybrid System	Symmetric	0.00218	0.01456
30.386	7	3.74836	0.39694	473.612	11903841240.66607	0.03281	0.0437	52992.3	3.12774	0.11717	1.01953	0.38645	Hybrid Connectors	Shallow	Gable	Moment Frame	Asymmetric	0.00398	0.0269
52.8297	16	2.9122	0.19407	781.742	13782767002.74631	0.03877	0.021	27503.2	3.19732	0.29996	2.88357	0.73015	Hybrid Connectors	Shallow	Gable	Shear Wall	Symmetric	0.00431	0.08855
19.7646	16	3.59973	0.544	695.267	15758157705.73013	0.03224	0.02605	59307.4	7.33265	0.47022	3.66953	0.77605	Hybrid Connectors	Shallow	Sawtooth	Moment Frame	Asymmetric	0.00312	0.06368
30.4501	10	2.64109	0.50419	693.762	14894519238.58471	0.05073	0.0476	20983.2	7.87224	0.57873	1.547	0.45027	Hybrid Connectors	Pile	Sawtooth	Hybrid System	Symmetric	0.00384	0.03697
35.6453	5	3.92709	0.36026	428.999	9633927641.98529	0.07566	0.02002	71422.4	2.46837	0.27978	3.40312	0.32032	Timber Pegs	Deep	Hip	Hybrid System	Asymmetric	0.00336	0.01676
41.9249	19	3.43347	0.4621	758.12	13758225014.57976	0.02991	0.0313	20858.9	4.01359	0.42866	3.66728	0.54457	Timber Pegs	Deep	Hip	Hybrid System	Cross-Braced	0.00352	0.08403
64.9623	19	3.56008	0.28316	577.494	10312810030.86744	0.04212	0.01088	30352.6	7.83692	0.39953	1.54824	0.52795	Timber Pegs	Pile	Flat	Shear Wall	Asymmetric	0.00666	0.13582
23.9772	6	2.94706	0.11839	663.887	13467780755.46877	0.05586	0.03479	20943	3.85088	0.26625	0.69859	0.70778	Steel Joints	Deep	Flat	Shear Wall	Cross-Braced	0.0034	0.02488
45.9964	12	3.11814	0.55217	783.876	13326443683.68618	0.06913	0.0472	21746.2	3.4442	0.44662	3.70878	0.88123	Steel Joints	Pile	Sawtooth	Hybrid System	Cross-Braced	0.0064	0.0813
51.469	6	2.83567	0.1639	440.005	10179444823.40433	0.02773	0.04539	49049.2	1.76917	0.37557	1.65669	0.5719	Hybrid Connectors	Pile	Hip	Shear Wall	Symmetric	0.00735	0.05267
13.2515	5	3.8988	0.57397	592.911	9875108961.73829	0.02962	0.03008	59654.3	6.27299	0.46797	0.54808	0.7122	Hybrid Connectors	Pile	Flat	Hybrid System	Cross-Braced	0.00299	0.01582
52.5281	13	3.23216	0.38594	419.845	8831502100.71141	0.07196	0.03599	66251.3	4.12904	0.15651	2.16222	0.44541	Hybrid Connectors	Pile	Hip	Moment Frame	Asymmetric	0.00584	0.09558
21.9367	3	3.44567	0.25278	599.818	8404317094.43701	0.01562	0.03279	60178.6	5.47064	0.24815	0.90557	0.6197	Timber Pegs	Deep	Sawtooth	Moment Frame	Symmetric	0.00287	0.00888
14.5536	14	3.60141	0.34776	500.904	14867608470.85177	0.05238	0.01268	38626.8	4.569	0.41917	3.65596	0.28073	Steel Joints	Pile	Hip	Shear Wall	Symmetric	0.00148	0.02294
76.422	11	3.05666	0.35081	764.426	8398795157.08033	0.07023	0.01635	51223.7	2.22176	0.11864	1.04248	0.77045	Hybrid Connectors	Deep	Sawtooth	Shear Wall	Asymmetric	0.00627	0.07646
77.5942	10	3.58015	0.11164	559.397	8709929332.20091	0.07452	0.04855	75298.2	2.23459	0.47372	1.56547	0.44103	Hybrid Connectors	Pile	Flat	Shear Wall	Symmetric	0.01192	0.13816
66.5878	11	3.51399	0.27773	653.549	9910816282.9456	0.01089	0.02024	40192.5	7.57829	0.12339	3.26658	0.25603	Timber Pegs	Shallow	Hip	Shear Wall	Asymmetric	0.0058	0.06519
31.323	8	3.55849	0.46993	744.115	15101266627.69821	0.03588	0.02538	31406.3	7.22663	0.22845	3.32221	0.89339	Steel Joints	Deep	Hip	Moment Frame	Cross-Braced	0.00273	0.02523
16.8371	5	3.23384	0.35503	793.477	10663522883.37753	0.02801	0.03036	48755.8	5.27444	0.18064	3.65448	0.83125	Hybrid Connectors	Pile	Flat	Hybrid System	Symmetric	0.00371	0.01774
57.8963	11	3.07441	0.22212	601.528	9534396459.65274	0.04976	0.04917	34326.8	1.00871	0.08354	2.24089	0.3382	Hybrid Connectors	Pile	Gable	Hybrid System	Cross-Braced	0.0017	0.02345
40.8107	4	2.83312	0.26755	582.303	13724443966.36076	0.0543	0.0376	32018.1	4.03307	0.19886	3.95352	0.45424	Hybrid Connectors	Pile	Gable	Shear Wall	Symmetric	0.00479	0.01835
18.5427	3	3.73694	0.53153	430.296	10552558038.94949	0.07998	0.03518	65622.2	4.713	0.55133	2.30666	0.8557	Hybrid Connectors	Shallow	Sawtooth	Hybrid System	Asymmetric	0.00299	0.0111
44.6624	11	3.41253	0.36277	405.096	10666933104.60957	0.04589	0.03098	72904.3	4.14606	0.06481	3.26748	0.75743	Steel Joints	Deep	Hip	Shear Wall	Asymmetric	0.00099	0.01285
12.4072	3	3.16653	0.36418	643.521	13911812767.50829	0.0486	0.03803	47650.6	7.47815	0.05926	1.76666	0.83449	Steel Joints	Shallow	Flat	Hybrid System	Asymmetric	0.0006	0.00187
73.6524	3	3.91599	0.58073	426.186	10013222524.86645	0.039	0.03656	65685.9	1.28606	0.43735	3.79452	0.59378	Hybrid Connectors	Shallow	Sawtooth	Shear Wall	Asymmetric	0.00967	0.02992
28.1146	18	2.57176	0.26044	552.152	15174080381.645	0.02034	0.04611	27160.8	5.5845	0.25178	2.89756	0.37018	Timber Pegs	Shallow	Flat	Shear Wall	Symmetric	0.00231	0.05352
56.3766	17	3.77526	0.33977	401.443	12491373423.98676	0.03123	0.03167	50596.8	3.19685	0.17636	0.76984	0.35894	Hybrid Connectors	Deep	Gable	Hybrid System	Cross-Braced	0.00568	0.09441
31.8198	17	3.99637	0.50586	646.091	12302653689.37931	0.02729	0.02686	56353	4.91634	0.32988	0.87982	0.56797	Timber Pegs	Shallow	Hip	Shear Wall	Cross-Braced	0.00539	0.10892
46.4048	15	3.83041	0.47946	570.166	10118017880.52968	0.06609	0.04229	46893.2	5.59142	0.19667	3.61784	0.8468	Hybrid Connectors	Deep	Sawtooth	Hybrid System	Symmetric	0.00531	0.0775
48.2697	8	3.71565	0.2329	450.808	14680754721.0394	0.04821	0.04199	22597.2	4.08575	0.26561	3.33345	0.64211	Hybrid Connectors	Deep	Gable	Moment Frame	Symmetric	0.00527	0.05317
22.9398	12	3.06146	0.17555	518.547	12581996406.97201	0.03073	0.01679	62716.5	2.03862	0.44344	1.65533	0.22407	Timber Pegs	Pile	Gable	Shear Wall	Cross-Braced	0.00543	0.07803
77.8709	2	2.84697	0.45035	627.864	9244132383.24181	0.04424	0.01947	69540.1	4.63327	0.1143	2.32559	0.59233	Hybrid Connectors	Shallow	Hip	Shear Wall	Cross-Braced	0.00569	0.01448
64.2593	12	3.60228	0.22883	662.685	9650385897.9581	0.02532	0.04835	56289.7	7.53069	0.57781	3.48462	0.62591	Steel Joints	Shallow	Hip	Moment Frame	Symmetric	0.01257	0.18879
75.7649	5	2.95686	0.56134	584.934	11746047270.56515	0.02296	0.02776	25995.5	4.75116	0.07339	0.86201	0.60709	Timber Pegs	Shallow	Hip	Shear Wall	Symmetric	0.00483	0.02706
72.6379	8	2.76406	0.16462	721.584	14237134579.33111	0.0702	0.03079	19845.9	1.86058	0.4936	0.98349	0.68375	Steel Joints	Deep	Hip	Moment Frame	Symmetric	0.00706	0.05424
51.853	16	3.67979	0.25916	444.976	15514362188.93568	0.07614	0.02241	34604.3	6.76914	0.44853	3.00434	0.40546	Timber Pegs	Deep	Sawtooth	Hybrid System	Symmetric	0.0044	0.06966
74.5312	19	2.96882	0.12739	433.818	13307989043.01558	0.0156	0.02924	17404.4	2.55221	0.20515	0.78772	0.30064	Steel Joints	Deep	Hip	Moment Frame	Symmetric	0.00525	0.09784
16.1945	13	3.87166	0.45165	417.698	12049145996.46638	0.06354	0.03973	69549.2	3.59152	0.11508	1.73398	0.72503	Hybrid Connectors	Shallow	Sawtooth	Hybrid System	Cross-Braced	0.00094	0.01203
23.7188	18	3.76095	0.54563	614.331	10005855820.0962	0.04173	0.02929	60698.9	4.0013	0.51881	1.38133	0.33745	Hybrid Connectors	Deep	Hip	Moment Frame	Cross-Braced	0.00375	0.07365
13.1659	2	3.77146	0.41794	682.493	13382943683.646	0.03723	0.02259	51639.8	3.37789	0.42379	3.161	0.27991	Timber Pegs	Deep	Sawtooth	Moment Frame	Asymmetric	0.00407	0.01016
32.7731	12	3.65735	0.56888	452.209	15857918046.82806	0.05826	0.01384	72826.1	3.83116	0.20998	0.50857	0.45156	Steel Joints	Deep	Sawtooth	Moment Frame	Asymmetric	0.00363	0.03961
37.2074	2	3.82132	0.16425	655.578	11809779804.31388	0.02864	0.04713	22156.1	6.56836	0.05931	0.90385	0.78293	Hybrid Connectors	Pile	Hip	Shear Wall	Cross-Braced	0.00307	0.00611
28.9944	16	3.70862	0.14387	590.779	9297135031.11916	0.01144	0.04487	61439.9	2.56351	0.56617	0.84653	0.25748	Steel Joints	Deep	Flat	Shear Wall	Cross-Braced	0.00787	0.14336
68.0116	11	3.40377	0.51921	794.938	8826724651.63343	0.02498	0.04165	24531.1	4.29293	0.27234	1.61327	0.33689	Steel Joints	Shallow	Sawtooth	Shear Wall	Asymmetric	0.00753	0.10322
34.9727	8	2.94373	0.52776	686.989	10154049460.79185	0.02294	0.03776	18960.2	1.14006	0.14695	1.31368	0.53268	Timber Pegs	Deep	Sawtooth	Shear Wall	Asymmetric	0.00294	0.024
29.6654	3	3.83231	0.51552	662.989	12555536152.16995	0.01238	0.03062	23638.8	4.55366	0.55151	1.29899	0.40135	Hybrid Connectors	Pile	Flat	Hybrid System	Asymmetric	0.00419	0.01324
47.9887	11	3.76091	0.49948	628.18	15574442408.73063	0.03249	0.0459	76811.1	1.78182	0.24746	1.79638	0.70516	Timber Pegs	Deep	Sawtooth	Moment Frame	Symmetric	0.00317	0.03664
19.8647	5	3.20932	0.28111	798.946	10393320664.51317	0.04322	0.04167	43628.2	2.97565	0.30479	1.24917	0.67243	Timber Pegs	Deep	Gable	Hybrid System	Asymmetric	0.00252	0.01284
66.1538	13	2.55862	0.20873	792.184	10443129370.97284	0.06151	0.04264	18184.7	3.27411	0.43424	0.87175	0.78976	Hybrid Connectors	Pile	Gable	Moment Frame	Symmetric	0.00656	0.10064
15.2186	12	3.45782	0.5644	615.246	11849437272.89754	0.0328	0.02238	52936.3	1.57647	0.50068	2.54138	0.34269	Steel Joints	Shallow	Flat	Moment Frame	Symmetric	0.0026	0.03625
79.0821	9	2.5759	0.2535	582.073	15348338680.79351	0.02362	0.02694	27981.4	3.52396	0.1051	3.83108	0.65424	Timber Pegs	Pile	Flat	Hybrid System	Asymmetric	0.0046	0.05126
64.0571	19	3.88942	0.2992	584.846	11352440404.71271	0.02614	0.03827	15444.4	4.4864	0.54427	2.62508	0.74231	Hybrid Connectors	Deep	Hip	Moment Frame	Cross-Braced	0.01	0.24082
23.9101	12	3.94245	0.44978	571.337	9785835134.88746	0.07238	0.02484	64295.1	4.01767	0.5629	3.14957	0.24387	Steel Joints	Deep	Sawtooth	Shear Wall	Asymmetric	0.00569	0.08602
10.3865	12	2.78424	0.24668	612.559	9305047319.85417	0.02433	0.02976	25066.1	2.96298	0.1926	3.90262	0.22578	Steel Joints	Deep	Gable	Shear Wall	Asymmetric	0.00411	0.05509
67.0823	14	3.51458	0.50957	509.434	11656122954.17985	0.07155	0.03586	76261.6	3.06398	0.32356	1.03607	0.59148	Steel Joints	Deep	Flat	Hybrid System	Asymmetric	0.00541	0.07383
59.48	4	2.6384	0.13502	770.716	14405419485.8412	0.0413	0.02751	53532	5.43508	0.52183	2.10933	0.6115	Timber Pegs	Shallow	Hip	Hybrid System	Asymmetric	0.00731	0.02891
61.0305	13	3.59428	0.49559	596.092	10330819237.79512	0.07541	0.04172	20654.7	6.02877	0.31804	2.53647	0.47497	Timber Pegs	Deep	Flat	Hybrid System	Asymmetric	0.00454	0.06711
63.9889	4	3.02093	0.40093	736.803	12100181113.84514	0.03857	0.01465	29158.6	5.03571	0.31509	1.62739	0.22525	Hybrid Connectors	Deep	Gable	Shear Wall	Symmetric	0.00741	0.03757
15.1831	11	3.52158	0.3865	590.121	12824066179.38039	0.02244	0.03872	54704.9	7.83332	0.39019	2.64595	0.48135	Steel Joints	Pile	Flat	Moment Frame	Asymmetric	0.00291	0.03558
35.0926	18	3.05931	0.32919	687.316	11603763293.26318	0.04843	0.01581	36977.3	7.61412	0.47209	2.68337	0.64946	Steel Joints	Shallow	Flat	Hybrid System	Cross-Braced	0.00408	0.09353
18.1108	3	2.71835	0.23852	534.753	9533521930.82632	0.05114	0.04751	49589.3	1.68928	0.41609	3.4478	0.69132	Hybrid Connectors	Pile	Sawtooth	Moment Frame	Cross-Braced	0.00285	0.0086
70.4172	18	3.10916	0.33204	649.923	15373965423.47884	0.05448	0.02256	66968.3	2.82962	0.39461	3.4138	0.54495	Steel Joints	Deep	Gable	Moment Frame	Symmetric	0.00757	0.12726
53.6309	17	2.66901	0.32501	599.349	12523593881.87587	0.0388	0.04182	66519.1	7.07876	0.25442	0.99883	0.56752	Steel Joints	Deep	Sawtooth	Hybrid System	Symmetric	0.00303	0.06277
33.1629	3	3.36532	0.39188	546.846	13833075071.31108	0.0134	0.03086	60369.1	1.20764	0.39654	1.09112	0.67087	Hybrid Connectors	Deep	Flat	Hybrid System	Asymmetric	0.00589	0.02214
14.4491	7	2.56143	0.24079	752.622	13088344043.50346	0.05387	0.01364	72593.5	5.14538	0.1068	1.2783	0.51451	Hybrid Connectors	Shallow	Gable	Shear Wall	Asymmetric	0.00183	0.01381
31.7688	11	3.29098	0.1388	445.085	15984384173.82059	0.07531	0.0333	27958.4	7.6815	0.27526	1.41431	0.38446	Timber Pegs	Deep	Hip	Hybrid System	Symmetric	0.00234	0.02419
32.7628	11	3.82955	0.17254	594.769	11650481075.50925	0.07703	0.04649	26520.7	5.75102	0.15359	2.47573	0.35608	Timber Pegs	Pile	Sawtooth	Shear Wall	Cross-Braced	0.00239	0.02408
61.0724	9	3.75681	0.44959	477.748	11399778986.39275	0.05178	0.01629	66957.7	1.64353	0.34566	1.64622	0.72693	Timber Pegs	Pile	Sawtooth	Shear Wall	Asymmetric	0.00595	0.04957
54.629	2	3.82417	0.11125	744.422	10881118928.72005	0.01139	0.02285	35857.8	6.23472	0.19412	3.83537	0.54128	Hybrid Connectors	Shallow	Hip	Moment Frame	Cross-Braced	0.00448	0.00964
72.1049	14	3.88307	0.52822	501.388	10893027674.7221	0.01742	0.02757	48291.9	3.63539	0.32826	0.91405	0.63686	Timber Pegs	Deep	Flat	Shear Wall	Symmetric	0.00739	0.10278
43.055	10	2.65679	0.4472	653.372	10206161685.73789	0.06838	0.021	63356.9	7.45074	0.47753	1.3627	0.52977	Steel Joints	Deep	Hip	Moment Frame	Cross-Braced	0.00648	0.07029
18.3716	11	2.69312	0.48404	466.225	15845041001.17238	0.06808	0.04775	40735.6	3.00421	0.2887	3.53911	0.77319	Timber Pegs	Deep	Gable	Shear Wall	Cross-Braced	0.00261	0.03146
59.9271	16	3.33551	0.51799	561.965	14966256274.4153	0.07622	0.0251	23460.5	4.31262	0.1703	2.54516	0.54779	Timber Pegs	Shallow	Sawtooth	Hybrid System	Cross-Braced	0.00278	0.0482
63.255	6	3.84096	0.16136	759.743	10533384039.65773	0.04946	0.03632	59164.7	6.22625	0.17264	2.416	0.89164	Timber Pegs	Shallow	Gable	Moment Frame	Asymmetric	0.00398	0.02742
49.2894	17	3.96152	0.51123	466.426	10441832357.19868	0.07047	0.01896	68115.4	2.80278	0.54844	2.58021	0.36982	Hybrid Connectors	Deep	Flat	Hybrid System	Symmetric	0.00788	0.15689
63.9677	14	2.56939	0.35232	665.278	8828271897.48044	0.06774	0.01879	15831.8	2.27248	0.4795	1.38293	0.29697	Steel Joints	Pile	Hip	Moment Frame	Asymmetric	0.01042	0.15442
44.5657	19	3.03366	0.54276	481.804	15016246884.07594	0.05126	0.01703	51565.9	1.01896	0.07011	3.16507	0.46152	Hybrid Connectors	Shallow	Gable	Shear Wall	Cross-Braced	0.00109	0.0214
46.5913	12	2.81934	0.54329	566.3	10974128406.61285	0.06485	0.02739	45511.3	4.41573	0.5685	2.23786	0.84306	Steel Joints	Shallow	Sawtooth	Moment Frame	Asymmetric	0.00863	0.10847
39.9279	10	3.63395	0.11209	616.247	12580923137.16102	0.0188	0.03131	31873.7	7.50032	0.11191	0.64909	0.79662	Timber Pegs	Pile	Gable	Hybrid System	Asymmetric	0.00357	0.03314
11.7793	17	3.46029	0.29143	630.923	15203021831.04745	0.05474	0.01043	25466.9	2.97041	0.40912	1.12005	0.37315	Timber Pegs	Pile	Sawtooth	Moment Frame	Asymmetric	0.00199	0.03487
17.5524	3	2.67983	0.3632	641.005	11264805187.79364	0.07674	0.04332	27222.4	1.30365	0.35333	3.35818	0.61979	Steel Joints	Deep	Flat	Hybrid System	Symmetric	0.00316	0.00928
12.2	3	3.22528	0.43918	656.053	14454944347.38274	0.02134	0.03051	62123.3	5.34302	0.07567	1.70766	0.61226	Hybrid Connectors	Deep	Hip	Moment Frame	Symmetric	0.00394	0.01201
54.5487	13	3.52816	0.24309	508.707	11442285009.99006	0.06208	0.01629	49852.7	1.39319	0.21235	3.20705	0.40538	Hybrid Connectors	Deep	Gable	Shear Wall	Cross-Braced	0.00251	0.03866
32.0049	9	3.66851	0.22607	560.547	13607527512.14202	0.03246	0.01269	78775	4.54839	0.47672	2.82182	0.36477	Timber Pegs	Deep	Flat	Moment Frame	Asymmetric	0.00584	0.06812
45.5999	10	2.53008	0.29063	414.927	11449475257.53745	0.0672	0.01253	30810	3.67071	0.21878	1.55511	0.47303	Steel Joints	Shallow	Flat	Hybrid System	Cross-Braced	0.0041	0.05204
73.5297	13	3.8357	0.35047	707.503	11142073076.43754	0.0588	0.02031	77198.8	4.32797	0.31418	0.94462	0.75203	Steel Joints	Pile	Gable	Shear Wall	Asymmetric	0.00728	0.11631
27.4505	10	3.35392	0.57557	734.84	15925673916.49526	0.07483	0.02997	48482.1	2.13848	0.43387	3.32431	0.3342	Steel Joints	Deep	Gable	Moment Frame	Cross-Braced	0.00449	0.05365
38.7268	11	3.71786	0.48105	479.695	12898798736.0286	0.05984	0.04441	24491.7	1.63141	0.08937	2.75081	0.51201	Steel Joints	Pile	Sawtooth	Shear Wall	Symmetric	0.0025	0.03508
62.8886	3	3.71191	0.31466	480.578	10939129452.98383	0.03872	0.04612	24631.6	6.24294	0.50793	1.55279	0.53719	Timber Pegs	Deep	Flat	Hybrid System	Cross-Braced	0.00756	0.02725
26.0159	17	2.78478	0.12718	416.815	10062555816.69454	0.01076	0.04329	54556.9	2.71967	0.07287	2.33146	0.85739	Hybrid Connectors	Pile	Hip	Shear Wall	Symmetric	0.00408	0.0755
15.3886	8	2.66526	0.18426	788.154	8318130961.83693	0.0655	0.02314	69042.5	6.60297	0.19431	2.64166	0.41247	Timber Pegs	Deep	Flat	Hybrid System	Asymmetric	0.00381	0.0348
30.2826	3	3.58193	0.32796	722.875	13652530721.98982	0.03859	0.02226	63601.2	6.30913	0.46969	0.50741	0.21375	Steel Joints	Pile	Hip	Moment Frame	Asymmetric	0.00468	0.01435
21.2855	2	2.73464	0.50691	544.281	10977259425.5621	0.05694	0.0495	57615.8	2.38865	0.55153	2.8468	0.68561	Hybrid Connectors	Deep	Gable	Hybrid System	Asymmetric	0.00431	0.00777
75.0788	5	3.77491	0.29035	592.763	14570033310.23012	0.01735	0.03725	26187	7.35803	0.46819	2.79627	0.72905	Timber Pegs	Shallow	Sawtooth	Hybrid System	Cross-Braced	0.0076	0.03956
66.5684	3	3.58928	0.36925	516.787	10910947684.97855	0.07237	0.0222	22042.1	2.12896	0.17485	0.78902	0.69212	Steel Joints	Deep	Sawtooth	Hybrid System	Cross-Braced	0.00577	0.01837
54.3383	15	3.76274	0.5459	638.898	10986633539.40024	0.0405	0.02316	15016.1	6.58002	0.59215	3.25714	0.69052	Timber Pegs	Pile	Gable	Hybrid System	Cross-Braced	0.00688	0.12323
71.0022	3	2.94852	0.5569	686.923	14233448051.25405	0.07438	0.02739	21616.6	3.94374	0.27733	3.38781	0.53826	Steel Joints	Deep	Sawtooth	Moment Frame	Symmetric	0.00666	0.02484
66.2571	16	2.9749	0.20789	578.947	11915733254.02123	0.05949	0.03487	64813.8	2.28111	0.25705	1.51557	0.21306	Timber Pegs	Shallow	Gable	Hybrid System	Asymmetric	0.00357	0.0734
23.0599	13	3.50683	0.1218	749.438	15079158164.81114	0.0185	0.04592	73191.1	7.56678	0.52588	1.06774	0.71094	Timber Pegs	Shallow	Sawtooth	Hybrid System	Asymmetric	0.00435	0.05888
72.4791	6	2.54717	0.25271	606.81	12721086053.63642	0.05054	0.01793	30622.8	7.7428	0.08641	2.90269	0.85556	Timber Pegs	Deep	Flat	Moment Frame	Symmetric	0.00253	0.01949
47.754	8	3.58975	0.4479	457.701	9925158508.11501	0.0737	0.01338	66668.1	4.57961	0.35584	0.93173	0.31017	Steel Joints	Pile	Sawtooth	Hybrid System	Symmetric	0.00668	0.06521
66.5208	11	3.75367	0.57556	648.917	12546174834.40027	0.066	0.02623	27925.2	4.28422	0.58109	3.50315	0.24754	Hybrid Connectors	Pile	Hip	Moment Frame	Asymmetric	0.00752	0.07547
72.7264	15	3.12275	0.13852	584.892	8032013407.47762	0.03926	0.01982	31202.7	7.30589	0.10507	2.18045	0.38564	Hybrid Connectors	Pile	Flat	Moment Frame	Asymmetric	0.00446	0.0761
32.2602	15	3.64732	0.11424	774.269	10499178997.74975	0.07685	0.03304	29570.3	5.17296	0.34747	3.68433	0.79486	Steel Joints	Pile	Sawtooth	Hybrid System	Symmetric	0.00589	0.09245
17.7036	6	2.76192	0.54207	556.758	9663618723.98248	0.0288	0.03797	18362.4	2.86227	0.12285	2.74759	0.2743	Hybrid Connectors	Shallow	Flat	Shear Wall	Symmetric	0.00255	0.01396
25.9555	19	2.98339	0.47407	561.146	13233502844.82348	0.03626	0.02243	27614	3.97638	0.53949	1.49782	0.70062	Hybrid Connectors	Shallow	Flat	Moment Frame	Asymmetric	0.00286	0.06051
39.8976	15	3.96146	0.59612	660.309	9088308667.99844	0.06248	0.03742	39280.3	6.85192	0.37326	2.13813	0.24406	Timber Pegs	Deep	Hip	Moment Frame	Asymmetric	0.00401	0.06828
67.261	3	3.97949	0.2984	610.794	10320779574.09178	0.0263	0.02373	41355.5	7.01694	0.17903	2.35272	0.22295	Timber Pegs	Pile	Hip	Shear Wall	Symmetric	0.00521	0.01563
70.2511	13	3.26891	0.30803	549.78	10650468434.58716	0.04608	0.0354	35115.3	7.57477	0.21887	3.35306	0.82391	Steel Joints	Deep	Gable	Shear Wall	Asymmetric	0.00369	0.06124
10.4866	7	3.9014	0.18616	795.91	8026345830.91108	0.06102	0.03532	48457.1	3.01783	0.33415	3.51649	0.73939	Steel Joints	Shallow	Flat	Hybrid System	Symmetric	0.00138	0.01107
45.7523	5	3.2841	0.15792	520.874	8374132546.02267	0.05508	0.02113	39569.9	5.75967	0.44894	2.89054	0.61901	Timber Pegs	Deep	Sawtooth	Shear Wall	Asymmetric	0.0074	0.03591
39.2188	14	2.93738	0.38936	511.012	10489009023.82018	0.02088	0.03543	78073.7	1.47872	0.31812	1.52969	0.3204	Steel Joints	Deep	Hip	Moment Frame	Cross-Braced	0.00365	0.06078
25.5476	5	2.90035	0.28214	745.771	9778851625.5353	0.05408	0.02524	67477.8	6.08132	0.1541	2.34999	0.39519	Steel Joints	Pile	Flat	Shear Wall	Cross-Braced	0.00182	0.01002
18.3906	15	3.89426	0.14016	401.349	8935253908.92124	0.05009	0.02346	75513.5	4.9424	0.43947	0.95718	0.23402	Hybrid Connectors	Shallow	Gable	Moment Frame	Asymmetric	0.00406	0.06628
33.6331	17	2.75867	0.54349	480.501	9233293250.83166	0.04905	0.02157	51232.8	2.74836	0.1151	1.30538	0.65175	Steel Joints	Shallow	Gable	Hybrid System	Symmetric	0.00216	0.04529
76.0037	5	3.36945	0.19918	636.179	14684295691.04069	0.06782	0.02383	59092.1	5.58242	0.49517	1.56071	0.68026	Steel Joints	Deep	Flat	Shear Wall	Cross-Braced	0.00685	0.03272
32.6242	2	3.33329	0.47429	464.98	13466556604.10162	0.02287	0.04147	25834	1.94627	0.26758	0.75466	0.42877	Timber Pegs	Shallow	Gable	Shear Wall	Symmetric	0.0036	0.00789
46.3153	14	3.60943	0.24111	794.322	11872940248.0132	0.06261	0.01981	63931.1	3.33664	0.40899	3.59746	0.43689	Steel Joints	Pile	Sawtooth	Hybrid System	Cross-Braced	0.0049	0.08323
59.2113	5	3.24886	0.50645	585.678	15270998209.89546	0.06326	0.03728	30338.1	3.8064	0.23959	0.92925	0.64028	Timber Pegs	Deep	Sawtooth	Hybrid System	Cross-Braced	0.00255	0.01484
35.4541	19	2.90843	0.1592	638.946	8236422327.53295	0.06059	0.04602	24479.1	6.43996	0.41799	2.93894	0.86197	Steel Joints	Shallow	Sawtooth	Shear Wall	Cross-Braced	0.0069	0.11829
78.0247	7	2.75409	0.47804	464.149	10759479487.55056	0.04542	0.02402	17720.9	3.16149	0.53905	2.26982	0.4763	Hybrid Connectors	Pile	Sawtooth	Shear Wall	Asymmetric	0.01137	0.09674
77.3713	4	3.43123	0.14906	515.751	14587069740.03247	0.03769	0.01118	45695	1.34324	0.43577	3.41119	0.54551	Timber Pegs	Shallow	Hip	Shear Wall	Asymmetric	0.00624	0.03191
27.6248	14	3.57849	0.32346	645.85	13026311956.68257	0.03763	0.01098	33641.3	2.26518	0.41927	3.09363	0.68879	Steel Joints	Pile	Sawtooth	Shear Wall	Symmetric	0.00442	0.07306
44.8074	17	3.35428	0.467	619.821	15853499475.9359	0.06137	0.01558	79137.3	5.25665	0.46658	3.15908	0.43962	Steel Joints	Deep	Hip	Moment Frame	Asymmetric	0.00686	0.14581
31.0615	6	3.60753	0.18661	713.746	15556119386.30568	0.04485	0.0144	31239.2	1.10675	0.32512	1.96421	0.8082	Hybrid Connectors	Pile	Hip	Shear Wall	Symmetric	0.00532	0.03336
29.9388	5	2.71228	0.24283	507.693	9359539928.59987	0.03369	0.03992	71325.3	6.54563	0.17116	3.41892	0.79233	Steel Joints	Shallow	Hip	Moment Frame	Cross-Braced	0.00343	0.01786
12.5821	9	3.82371	0.53238	661.417	15775895977.56537	0.05378	0.02179	35568.5	7.30784	0.49854	0.8316	0.672	Hybrid Connectors	Deep	Gable	Hybrid System	Asymmetric	0.0014	0.01293
52.6695	15	3.37359	0.54256	516.39	15564278287.79258	0.06859	0.0361	63693.2	4.46778	0.40667	2.05547	0.57585	Timber Pegs	Shallow	Hip	Moment Frame	Cross-Braced	0.00505	0.09048
45.1875	8	2.69027	0.12247	634.701	10988887560.58946	0.01431	0.0117	57889.7	5.95341	0.2226	3.98115	0.88846	Timber Pegs	Deep	Gable	Hybrid System	Symmetric	0.00231	0.0236
13.6035	15	3.19289	0.18405	642.012	15863042333.51162	0.07805	0.02183	51515.9	4.23874	0.20173	3.8184	0.69167	Steel Joints	Shallow	Sawtooth	Shear Wall	Asymmetric	0.00212	0.03983
29.5053	7	3.76719	0.15874	448.736	8286753218.59649	0.01677	0.01937	42093.6	3.16134	0.32496	0.78774	0.65026	Timber Pegs	Deep	Gable	Hybrid System	Asymmetric	0.00631	0.04239
73.5786	13	3.84634	0.18985	619.453	13286004439.30638	0.04582	0.02108	58621.8	2.15406	0.16402	2.50545	0.81377	Hybrid Connectors	Deep	Flat	Hybrid System	Cross-Braced	0.00401	0.06001
26.7693	17	2.89697	0.58509	404.775	10129182434.11527	0.04921	0.01763	41473.1	4.62714	0.53303	1.60478	0.58849	Hybrid Connectors	Pile	Gable	Moment Frame	Asymmetric	0.00549	0.12111
20.1426	18	3.5669	0.37583	600.484	9035704772.76256	0.01967	0.03472	50626.5	7.50923	0.48372	3.04965	0.37005	Steel Joints	Deep	Flat	Hybrid System	Symmetric	0.0032	0.05858
44.2617	14	2.64998	0.33406	679.009	12620279399.55077	0.07409	0.03651	53337.1	7.22981	0.21957	3.07526	0.29644	Hybrid Connectors	Deep	Gable	Shear Wall	Asymmetric	0.00193	0.03121
78.9955	15	2.55032	0.59223	429.133	10450802465.48156	0.043	0.01594	32378.1	7.43738	0.07717	0.50033	0.52972	Hybrid Connectors	Pile	Hip	Shear Wall	Cross-Braced	0.00532	0.10068
26.9439	8	3.3406	0.37848	775.484	13334602750.48921	0.02002	0.03965	37082.9	7.76489	0.07853	3.46037	0.56096	Hybrid Connectors	Deep	Flat	Hybrid System	Symmetric	0.00178	0.01798
57.0495	15	3.54224	0.43056	583.502	12319848416.91536	0.05981	0.02	16173.3	2.15751	0.21342	1.28254	0.77939	Steel Joints	Shallow	Gable	Hybrid System	Asymmetric	0.00346	0.05342
63.3134	16	3.69368	0.26639	775.367	11140715207.26928	0.05644	0.02132	70390.3	2.02568	0.13113	3.88067	0.29763	Timber Pegs	Pile	Sawtooth	Shear Wall	Cross-Braced	0.00404	0.06063
26.6346	13	3.01032	0.29106	442.959	9454577290.51918	0.0774	0.04315	64138.9	3.99433	0.53033	3.66901	0.67686	Hybrid Connectors	Pile	Gable	Shear Wall	Cross-Braced	0.00644	0.09703
60.9751	18	2.50979	0.3972	779.961	12810001579.77741	0.04091	0.04605	26929.5	5.82518	0.28143	1.16731	0.41289	Timber Pegs	Deep	Flat	Shear Wall	Cross-Braced	0.00416	0.09579
35.7448	10	3.21928	0.13489	443.679	14633845035.80441	0.02875	0.04299	38533.1	4.07786	0.24141	2.72717	0.85732	Timber Pegs	Pile	Sawtooth	Moment Frame	Cross-Braced	0.0035	0.03862
54.2614	16	2.52378	0.22794	584.598	12800035748.07425	0.0142	0.01591	42369.5	7.24648	0.16984	1.53723	0.52929	Steel Joints	Shallow	Flat	Moment Frame	Cross-Braced	0.00305	0.05291
54.3471	13	2.63798	0.19841	775.197	12884180446.18948	0.06132	0.04997	36734.6	6.02178	0.51266	0.86044	0.63568	Steel Joints	Deep	Hip	Shear Wall	Symmetric	0.00695	0.11253
47.5042	3	2.99003	0.10795	493.083	12094698913.18214	0.05321	0.03689	66885.8	5.4378	0.48586	3.55901	0.65508	Timber Pegs	Deep	Hip	Shear Wall	Cross-Braced	0.00512	0.01643
16.3203	6	3.15576	0.36845	413.914	11105920938.62633	0.07808	0.03043	62152.3	1.49726	0.26138	1.13289	0.2637	Steel Joints	Deep	Gable	Moment Frame	Cross-Braced	0.00297	0.02091
68.4712	14	2.9192	0.38053	717.244	11659664333.06837	0.05985	0.04819	64865.3	2.22735	0.14315	1.97339	0.79654	Timber Pegs	Shallow	Gable	Shear Wall	Asymmetric	0.00222	0.03278
32.4546	9	3.3728	0.29197	638.353	15916334056.96066	0.07532	0.0427	73768.5	3.99708	0.57359	3.73466	0.31497	Hybrid Connectors	Shallow	Gable	Shear Wall	Symmetric	0.00607	0.05737
23.0563	15	2.58302	0.23436	605.568	13997348016.84232	0.07941	0.03767	53684.8	7.83462	0.22372	0.76374	0.47819	Timber Pegs	Shallow	Gable	Moment Frame	Cross-Braced	0.0034	0.04966
12.8543	16	2.71687	0.42603	413.737	11444475711.83996	0.03999	0.04354	54944.7	3.34086	0.4741	2.42705	0.67079	Timber Pegs	Pile	Flat	Moment Frame	Asymmetric	0.005	0.07478
51.3625	12	3.54289	0.16733	661.293	11658371199.63616	0.02052	0.02542	61925.7	5.40983	0.30468	2.50251	0.23865	Hybrid Connectors	Pile	Flat	Moment Frame	Symmetric	0.00553	0.08316
57.4295	2	2.71321	0.35931	468.649	11997056061.99794	0.02371	0.03738	59280.1	7.92234	0.47991	3.17073	0.6063	Steel Joints	Deep	Gable	Shear Wall	Symmetric	0.00609	0.01185
11.1611	4	3.45966	0.48404	772.479	13274513555.0305	0.03229	0.01762	71537.8	2.84818	0.31489	3.39496	0.48694	Timber Pegs	Deep	Gable	Shear Wall	Cross-Braced	0.0026	0.00961
45.8465	18	2.58203	0.18215	674.291	11727665873.72412	0.04562	0.04952	65062.9	2.16667	0.55906	1.9845	0.2447	Steel Joints	Deep	Hip	Shear Wall	Symmetric	0.00772	0.15741
25.8547	15	3.11107	0.47663	682.814	13489432947.51395	0.01857	0.03356	22829.8	4.82433	0.49023	3.10289	0.70847	Hybrid Connectors	Pile	Gable	Shear Wall	Asymmetric	0.00372	0.06242
55.1621	9	2.76611	0.4804	493.032	10633502453.18278	0.03112	0.04257	75343.3	4.86323	0.19316	3.68654	0.55093	Timber Pegs	Shallow	Hip	Moment Frame	Symmetric	0.00456	0.04626
22.2056	14	2.66445	0.12996	752.302	11285117056.16899	0.03155	0.02629	59401.5	7.45321	0.28671	3.60193	0.41241	Timber Pegs	Shallow	Hip	Hybrid System	Cross-Braced	0.00203	0.03093
58.3656	4	3.35055	0.10939	615.093	14912424997.63078	0.01029	0.04034	23264.5	1.18501	0.10532	2.25637	0.25903	Timber Pegs	Deep	Gable	Shear Wall	Cross-Braced	0.00408	0.01561
37.0715	6	3.8925	0.58697	742.834	10631245237.61234	0.03479	0.0255	65178.3	3.85164	0.54691	2.6246	0.58323	Timber Pegs	Shallow	Flat	Shear Wall	Asymmetric	0.00803	0.04378
75.5711	10	2.58218	0.19669	508.379	15715493865.40001	0.01813	0.0336	38296.8	3.18644	0.08811	2.85483	0.41417	Steel Joints	Pile	Hip	Shear Wall	Symmetric	0.0023	0.02115
19.6265	7	3.13233	0.51107	702.185	9380039575.87914	0.04008	0.04113	67388.6	4.99737	0.06003	3.36688	0.86268	Steel Joints	Shallow	Hip	Moment Frame	Asymmetric	0.00348	0.03114
33.8746	3	3.5613	0.38093	629.827	9933438525.65738	0.02376	0.01466	77101.4	1.06531	0.32304	2.27707	0.61406	Hybrid Connectors	Deep	Gable	Hybrid System	Symmetric	0.00299	0.00999
17.9431	14	3.19403	0.23224	419.368	11709438006.03926	0.06755	0.02427	31590.7	5.97745	0.38172	0.89165	0.39955	Steel Joints	Deep	Flat	Shear Wall	Symmetric	0.00241	0.03572
74.7285	6	3.70974	0.16499	562.137	14379269808.44296	0.01564	0.0318	70731.7	4.39493	0.17277	1.84856	0.57003	Timber Pegs	Shallow	Sawtooth	Moment Frame	Symmetric	0.00397	0.02533
71.4137	9	2.76947	0.34834	473.564	13852603821.02667	0.0706	0.02336	65281.5	5.90482	0.3638	3.02071	0.57765	Hybrid Connectors	Deep	Hip	Shear Wall	Symmetric	0.00592	0.06186
28.0559	2	3.93939	0.30368	543.669	9395728140.91512	0.05064	0.02237	58627	4.13464	0.54256	2.6833	0.70873	Timber Pegs	Deep	Gable	Shear Wall	Cross-Braced	0.00624	0.01312
56.1989	13	3.07774	0.44944	553.341	9893480207.7427	0.0421	0.02127	40019.8	4.31935	0.39436	3.13722	0.83154	Timber Pegs	Pile	Flat	Shear Wall	Cross-Braced	0.00745	0.11799
67.2056	12	3.01235	0.55208	589.971	12602103912.4067	0.04848	0.01911	22141	7.26885	0.30066	2.24984	0.87382	Hybrid Connectors	Pile	Flat	Hybrid System	Asymmetric	0.00413	0.04973
48.8641	8	3.81191	0.50262	640.116	10361317962.38962	0.03633	0.04396	46453.3	2.47629	0.12944	1.11042	0.70252	Timber Pegs	Shallow	Flat	Moment Frame	Symmetric	0.00202	0.0169
47.0755	16	3.3458	0.23723	628.391	11378602595.83683	0.01893	0.04695	21868.3	2.52242	0.14292	0.90323	0.58214	Timber Pegs	Deep	Hip	Hybrid System	Asymmetric	0.00166	0.03387
26.9297	12	3.27467	0.53947	415.597	11892753403.89623	0.06361	0.03801	47509.6	4.91634	0.3164	2.18442	0.35745	Hybrid Connectors	Shallow	Sawtooth	Moment Frame	Asymmetric	0.00546	0.06583
16.5172	17	3.59047	0.5167	700.276	12753968042.80324	0.07495	0.0112	68319.1	5.62157	0.30472	1.22004	0.48212	Steel Joints	Pile	Flat	Moment Frame	Cross-Braced	0.00352	0.06978
72.8051	4	3.36975	0.56457	779.674	10008410595.51412	0.0765	0.04145	79846.5	3.48282	0.33731	3.93793	0.54215	Hybrid Connectors	Pile	Hip	Shear Wall	Asymmetric	0.00908	0.03799
73.0293	15	2.74377	0.32933	539.473	9305121148.43968	0.05695	0.03128	27870.6	4.63658	0.32934	1.19564	0.28986	Hybrid Connectors	Pile	Gable	Shear Wall	Asymmetric	0.00816	0.13316
54.3171	4	3.5113	0.48429	471.899	11188507102.35221	0.03872	0.04032	28510.8	2.59499	0.2377	2.48375	0.37948	Hybrid Connectors	Shallow	Flat	Hybrid System	Asymmetric	0.00351	0.01289
33.7321	2	2.7002	0.39583	616.001	8656209798.8448	0.04349	0.02749	67707.4	1.95137	0.43272	0.50619	0.88912	Steel Joints	Pile	Hip	Moment Frame	Symmetric	0.00642	0.01242
34.4447	16	3.70879	0.25525	681.965	12214121368.7273	0.05599	0.01165	45488.8	2.66784	0.16672	1.38776	0.72968	Hybrid Connectors	Deep	Sawtooth	Hybrid System	Symmetric	0.00315	0.04745
60.8169	2	3.9846	0.59722	671.562	14716841273.8798	0.06762	0.03727	74527.3	7.41461	0.51878	1.40698	0.5374	Steel Joints	Pile	Flat	Shear Wall	Asymmetric	0.00662	0.0164
72.7977	18	3.06608	0.11915	644.844	8951805275.46175	0.03622	0.02777	64984.8	6.61273	0.15692	3.08296	0.35822	Timber Pegs	Shallow	Sawtooth	Hybrid System	Asymmetric	0.00449	0.10371
72.0961	3	3.16713	0.18114	458.493	8901844257.03623	0.07417	0.04496	62867.8	1.98172	0.27874	2.23469	0.60141	Hybrid Connectors	Pile	Hip	Shear Wall	Symmetric	0.00783	0.02177
64.5913	7	2.56965	0.54627	734.73	8641742390.93882	0.0327	0.03953	21627	1.32592	0.16591	0.54232	0.36231	Timber Pegs	Shallow	Gable	Hybrid System	Symmetric	0.00536	0.03493
54.9422	9	2.5206	0.13028	570.249	14782890318.09522	0.04716	0.02438	17331.9	1.65229	0.39015	1.8271	0.33518	Timber Pegs	Deep	Hip	Hybrid System	Asymmetric	0.00403	0.04062
15.8898	17	3.88213	0.54341	488.587	8645639159.4253	0.0773	0.03896	35589.6	3.05403	0.3127	2.75673	0.26563	Steel Joints	Pile	Sawtooth	Hybrid System	Asymmetric	0.00461	0.08624
21.314	2	2.69294	0.45761	434.506	15867696283.07522	0.07567	0.02981	29124.4	6.67951	0.25587	2.72847	0.4421	Timber Pegs	Shallow	Sawtooth	Hybrid System	Symmetric	0.00337	0.00782
72.8988	4	3.16867	0.11834	566.688	10866650352.36894	0.0587	0.01798	61300.1	3.24962	0.31132	0.68861	0.57921	Timber Pegs	Deep	Gable	Moment Frame	Symmetric	0.00699	0.03342
52.45	4	3.72303	0.31466	647.189	10630097273.13982	0.03272	0.0268	44297.7	2.29959	0.28168	3.7512	0.31153	Hybrid Connectors	Deep	Flat	Hybrid System	Symmetric	0.00622	0.03031
10.6438	6	3.83398	0.47724	666.151	8733054016.77639	0.02533	0.0189	49004.5	3.77089	0.52034	1.36447	0.3403	Timber Pegs	Pile	Hip	Shear Wall	Symmetric	0.00216	0.01242
17.103	13	3.2791	0.39155	785.095	12685129701.10734	0.01561	0.0102	67893.2	1.86838	0.11835	3.62034	0.4738	Hybrid Connectors	Deep	Gable	Moment Frame	Asymmetric	0.00405	0.04823
56.4451	13	3.34755	0.56794	461.259	12687057698.82234	0.05961	0.01987	46102.8	4.29152	0.48625	1.24695	0.54267	Timber Pegs	Deep	Flat	Moment Frame	Symmetric	0.00613	0.10008
10.3543	14	3.50453	0.53382	794.309	11950446618.32114	0.04524	0.01838	50420.2	5.72888	0.41043	2.48748	0.7336	Steel Joints	Shallow	Gable	Moment Frame	Symmetric	0.00194	0.02959
21.2566	10	3.94207	0.26632	661.87	10488161177.72707	0.05006	0.01017	69750.8	3.58194	0.24158	1.92128	0.59664	Timber Pegs	Shallow	Sawtooth	Moment Frame	Symmetric	0.0044	0.05675
48.4114	8	3.404	0.14231	581.692	10948647120.52337	0.04307	0.04136	43036.8	2.21528	0.55551	2.53472	0.63239	Steel Joints	Shallow	Flat	Moment Frame	Cross-Braced	0.00705	0.0628
58.4327	5	3.33921	0.57213	755.278	10564027149.3899	0.04381	0.01308	20403.2	4.17238	0.14732	2.24252	0.68735	Hybrid Connectors	Pile	Gable	Hybrid System	Cross-Braced	0.00521	0.02878
55.6373	7	2.5218	0.35864	677.792	11409171266.24402	0.04999	0.02796	48910.8	6.33742	0.22066	0.50717	0.51569	Hybrid Connectors	Deep	Hip	Hybrid System	Symmetric	0.00385	0.031
25.6989	14	2.62142	0.1372	539.487	10734304843.84981	0.074	0.02672	52658.5	1.53616	0.25616	1.72966	0.44019	Timber Pegs	Pile	Gable	Hybrid System	Asymmetric	0.00366	0.04958
59.8526	12	3.36576	0.50829	753.634	13404138558.922	0.01206	0.01726	48266.8	1.49656	0.40629	0.53926	0.76029	Timber Pegs	Pile	Flat	Shear Wall	Symmetric	0.00517	0.06217
26.6074	14	3.90436	0.53425	666.646	10366291778.77816	0.06611	0.04867	31773.2	3.22678	0.57053	2.89178	0.77982	Hybrid Connectors	Shallow	Gable	Shear Wall	Symmetric	0.00632	0.11171
32.778	14	3.80004	0.41971	679.535	10806705851.95563	0.03734	0.03415	29539.9	3.90537	0.3764	3.48724	0.30779	Hybrid Connectors	Deep	Gable	Hybrid System	Symmetric	0.00338	0.04656
62.2544	16	3.97387	0.32375	758.556	11483679078.31318	0.06214	0.04254	39034.2	2.5153	0.52097	1.8465	0.86736	Hybrid Connectors	Pile	Hip	Hybrid System	Symmetric	0.0101	0.16056
55.4743	14	3.29175	0.43109	579.366	8031694674.1672	0.0764	0.02985	25804.9	1.18837	0.54774	2.33681	0.85095	Steel Joints	Pile	Flat	Moment Frame	Cross-Braced	0.01025	0.15843
69.4456	12	3.6819	0.45334	662.762	11936660593.76714	0.03144	0.03891	58291.5	2.53692	0.30656	0.73043	0.80961	Timber Pegs	Pile	Flat	Hybrid System	Symmetric	0.00604	0.08384
56.0329	9	3.7606	0.54651	697.876	10046558425.54348	0.01627	0.04879	54953.9	4.04759	0.30984	1.84819	0.49586	Hybrid Connectors	Pile	Sawtooth	Shear Wall	Symmetric	0.00417	0.03378
49.7816	9	3.47205	0.57793	581.576	8449203632.19614	0.02626	0.02394	56105.7	1.55599	0.1875	0.98601	0.78952	Hybrid Connectors	Shallow	Gable	Moment Frame	Cross-Braced	0.00645	0.06282
16.5572	11	3.00812	0.35716	433.381	15288170390.11836	0.02555	0.03017	29611.8	6.01124	0.38087	0.72646	0.63964	Timber Pegs	Pile	Flat	Hybrid System	Symmetric	0.00422	0.04919
35.7401	17	3.20497	0.49925	708.576	10579349871.09546	0.06193	0.03058	31024.4	4.86471	0.11602	1.10212	0.34378	Timber Pegs	Shallow	Flat	Moment Frame	Asymmetric	0.00274	0.05815
28.5642	12	3.78688	0.58225	419.127	11408682109.38164	0.01433	0.04968	66180.4	4.04108	0.39888	3.54795	0.74242	Steel Joints	Deep	Flat	Hybrid System	Cross-Braced	0.00599	0.08878
27.0793	14	2.94782	0.17562	687.166	14618745266.70594	0.01357	0.01932	59857.3	4.63098	0.54109	3.93772	0.48427	Hybrid Connectors	Pile	Hip	Hybrid System	Symmetric	0.00604	0.10668
78.1107	10	3.88561	0.10913	764.35	9334311766.02976	0.05855	0.03701	71886.7	5.59064	0.46843	3.57725	0.40452	Timber Pegs	Shallow	Hip	Moment Frame	Asymmetric	0.01119	0.13846
37.5168	17	2.84471	0.53448	538.788	14802470476.65073	0.04897	0.01553	41227.9	7.96359	0.40705	3.89385	0.8148	Steel Joints	Shallow	Hip	Moment Frame	Symmetric	0.00338	0.0699
72.4433	8	3.62427	0.19764	440.825	9933103584.61902	0.03924	0.04708	50576.3	6.42584	0.51112	3.05782	0.80359	Hybrid Connectors	Pile	Flat	Shear Wall	Symmetric	0.01057	0.10519
54.1797	13	3.44584	0.12124	493.146	12712303132.92254	0.05028	0.03362	63020.6	4.78254	0.4514	1.05897	0.80506	Steel Joints	Shallow	Hip	Hybrid System	Asymmetric	0.00579	0.07303
65.6368	16	3.6244	0.18005	624.913	13485427041.32942	0.06147	0.04438	78320.1	6.39374	0.34131	2.4711	0.80167	Timber Pegs	Pile	Flat	Shear Wall	Asymmetric	0.00567	0.09398
45.1846	15	3.15602	0.29206	777.064	15240111566.9422	0.01724	0.04581	79326.1	4.32657	0.33659	3.06059	0.58796	Steel Joints	Shallow	Hip	Shear Wall	Asymmetric	0.00595	0.10472
50.3833	12	3.89896	0.20963	604.913	12861103957.47306	0.04873	0.03228	79946.4	3.17636	0.10885	2.29712	0.63184	Hybrid Connectors	Shallow	Gable	Hybrid System	Symmetric	0.00218	0.0332
44.4762	11	3.44871	0.25263	445.095	11625854410	0.06771	0.03728	72884.2	2.83373	0.28893	2.44134	0.86421	Timber Pegs	Deep	Flat	Hybrid System	Asymmetric	0.00591	0.07591
23.667	12	2.93244	0.58765	651.113	12578154818.73422	0.03537	0.03795	56577.3	3.79635	0.33735	2.55167	0.29054	Hybrid Connectors	Pile	Sawtooth	Shear Wall	Asymmetric	0.00521	0.06144
60.5716	7	3.45768	0.4522	693.138	9616659701.92163	0.06341	0.02842	15453.1	1.01598	0.30845	2.13396	0.76438	Steel Joints	Deep	Gable	Shear Wall	Symmetric	0.00771	0.06895
29.6541	3	2.93022	0.4561	557.313	13512594673.1988	0.06918	0.02739	60470.3	2.23869	0.47681	1.51706	0.56839	Steel Joints	Shallow	Gable	Shear Wall	Symmetric	0.00456	0.01648
11.7021	12	2.94045	0.14734	688.606	9495045696.40444	0.06747	0.01745	30509	1.88573	0.13853	2.72959	0.88489	Steel Joints	Pile	Gable	Hybrid System	Symmetric	0.00269	0.03834
55.1831	7	3.0994	0.46605	529.929	12457980896.62606	0.05552	0.02536	18715.9	7.72239	0.48719	0.68728	0.64746	Timber Pegs	Deep	Sawtooth	Moment Frame	Symmetric	0.00826	0.06967
22.3977	15	3.77865	0.46967	715.636	13180829290.88391	0.06021	0.04963	60317	1.45393	0.45791	1.09825	0.31378	Steel Joints	Pile	Sawtooth	Hybrid System	Cross-Braced	0.00206	0.03601
75.8321	7	3.25045	0.42987	536.429	15188665443.26204	0.06514	0.02079	64140.7	4.50681	0.54545	3.73842	0.77084	Timber Pegs	Pile	Sawtooth	Shear Wall	Symmetric	0.00923	0.05874
76.775	18	3.51835	0.21422	502.443	11601518607.82092	0.06136	0.0405	57863.2	7.43803	0.2554	2.21086	0.67087	Steel Joints	Deep	Hip	Moment Frame	Asymmetric	0.00605	0.10906
74.0405	11	3.08795	0.31152	751.673	14202665812.7137	0.04162	0.01237	38736	5.25264	0.1471	3.37589	0.30425	Steel Joints	Deep	Hip	Hybrid System	Asymmetric	0.00341	0.04815
35.9111	2	2.89541	0.52314	619.389	9340243906.43421	0.02114	0.0287	48215.3	4.46688	0.46725	3.04289	0.20629	Timber Pegs	Deep	Gable	Moment Frame	Symmetric	0.00722	0.01467
11.082	4	3.93196	0.4351	514.063	9249571829.8706	0.03168	0.01234	75771.6	6.20095	0.37364	1.62248	0.58055	Timber Pegs	Shallow	Sawtooth	Moment Frame	Asymmetric	0.00217	0.01048
74.9823	9	3.40537	0.46638	774.035	12198384109.75944	0.02451	0.02903	62424.7	3.47363	0.44187	3.31277	0.36904	Timber Pegs	Deep	Gable	Shear Wall	Asymmetric	0.00984	0.09474
39.9729	9	3.90093	0.39369	676.34	12770726120.88082	0.0353	0.0111	47804.5	2.356	0.59821	0.81963	0.80707	Hybrid Connectors	Deep	Gable	Hybrid System	Cross-Braced	0.00709	0.08061
77.6658	16	2.80512	0.32479	488.28	13058728325.86326	0.04425	0.03453	53574.2	6.93098	0.157	3.56242	0.37565	Steel Joints	Shallow	Sawtooth	Hybrid System	Cross-Braced	0.00463	0.08315
77.4534	8	2.72034	0.47953	645.857	13965392336.19023	0.07713	0.03346	75299.4	1.39608	0.27608	2.88196	0.664	Hybrid Connectors	Deep	Hip	Moment Frame	Symmetric	0.00566	0.05221
69.7107	12	3.78373	0.13396	748.144	10359451902.08968	0.07716	0.04191	40595.9	6.65456	0.15598	3.74475	0.44159	Steel Joints	Pile	Gable	Hybrid System	Cross-Braced	0.00334	0.03996
30.6114	8	3.52138	0.43658	678.461	12980861774.81964	0.06387	0.03333	21619.8	1.72356	0.52334	3.63429	0.44522	Steel Joints	Pile	Gable	Hybrid System	Asymmetric	0.00534	0.03947
36.9568	5	2.77987	0.5986	497.904	9505112966.45058	0.07861	0.04704	36178.7	5.37898	0.05934	1.83092	0.32727	Steel Joints	Pile	Flat	Hybrid System	Symmetric	0.00346	0.02079
69.5796	13	2.90404	0.4901	659.539	9751981672.4365	0.07986	0.04132	41988	4.33933	0.12437	3.49891	0.55191	Steel Joints	Shallow	Sawtooth	Hybrid System	Symmetric	0.00219	0.02635
32.1845	7	3.701	0.24528	647.664	8538471106.99105	0.07197	0.01531	32742.7	7.98979	0.18633	2.47056	0.60549	Hybrid Connectors	Deep	Gable	Shear Wall	Asymmetric	0.00314	0.02616
21.8645	15	3.1808	0.23891	728.337	13976004689.10984	0.01557	0.02062	49383.2	3.71545	0.47423	1.0499	0.60671	Steel Joints	Pile	Sawtooth	Shear Wall	Asymmetric	0.00505	0.08506
48.9761	13	3.50581	0.43361	471.253	12055943763.08467	0.03982	0.01105	34815.8	7.70101	0.39565	3.40343	0.79963	Hybrid Connectors	Shallow	Flat	Hybrid System	Asymmetric	0.00626	0.09997
75.5308	12	2.97753	0.54793	679.854	9905485644.7965	0.04739	0.02545	21706.7	3.82646	0.26374	3.67772	0.65664	Timber Pegs	Shallow	Sawtooth	Hybrid System	Asymmetric	0.00712	0.08399
58.7221	6	3.07184	0.38897	410.948	12449901805.60232	0.01869	0.03038	27224.5	5.7719	0.13729	0.79592	0.71817	Hybrid Connectors	Shallow	Flat	Hybrid System	Cross-Braced	0.00248	0.01662
49.9043	15	3.98607	0.3637	678.47	10833921589.0703	0.0666	0.04784	74680.1	5.50563	0.22688	3.75693	0.42641	Steel Joints	Shallow	Flat	Hybrid System	Asymmetric	0.00497	0.08539
16.8024	17	2.87143	0.18019	784.175	14697679282.31415	0.02041	0.03089	55923.7	1.60516	0.45888	2.60443	0.49448	Hybrid Connectors	Shallow	Hip	Hybrid System	Symmetric	0.00437	0.06911
53.0505	14	3.25968	0.45773	469.755	12225183046.36291	0.03683	0.04124	35430.1	6.20356	0.26007	0.59064	0.2128	Hybrid Connectors	Pile	Gable	Shear Wall	Cross-Braced	0.00426	0.07135
79.3038	5	3.7666	0.45115	524.52	8238485782.83061	0.01482	0.02072	38849.7	2.46067	0.30443	2.39628	0.25538	Timber Pegs	Shallow	Gable	Moment Frame	Symmetric	0.00755	0.03985
19.8059	12	2.85883	0.58348	633.149	15880762290.71791	0.04672	0.01613	47069.9	3.71909	0.38474	3.28862	0.46958	Timber Pegs	Deep	Sawtooth	Moment Frame	Asymmetric	0.0015	0.01719
46.2831	18	3.12282	0.2501	692.958	8594388305.88747	0.05179	0.04243	58753.5	6.47541	0.55209	2.36614	0.34681	Timber Pegs	Pile	Sawtooth	Moment Frame	Asymmetric	0.00891	0.16918
71.4161	8	3.42264	0.47822	537.749	13567665511.20056	0.06146	0.0199	52841.7	7.6102	0.18756	2.97536	0.76907	Steel Joints	Shallow	Flat	Shear Wall	Symmetric	0.00504	0.03786
61.8538	15	3.22178	0.31703	665.704	11498046713.62088	0.03376	0.04485	75625.4	4.91863	0.2964	3.57854	0.67354	Hybrid Connectors	Pile	Flat	Shear Wall	Symmetric	0.0044	0.08287
58.7911	12	3.18925	0.37924	759.712	9994542452.16077	0.05134	0.01679	55673.7	4.63569	0.22068	3.54417	0.87921	Hybrid Connectors	Pile	Sawtooth	Hybrid System	Asymmetric	0.00473	0.06144
59.1739	10	3.04376	0.50823	690.624	13411665875.70322	0.06139	0.04406	74201.5	4.53446	0.3064	1.12604	0.82092	Timber Pegs	Deep	Sawtooth	Shear Wall	Cross-Braced	0.00543	0.05184
35.1644	14	3.37997	0.211	684.409	9007178829.6399	0.06334	0.04091	15353	6.71595	0.43305	1.99496	0.88436	Steel Joints	Shallow	Sawtooth	Shear Wall	Asymmetric	0.0046	0.0644
30.5514	19	3.43656	0.27143	552.788	14865973587.65193	0.03111	0.03445	72886.4	7.95181	0.31514	0.88908	0.45569	Steel Joints	Deep	Flat	Hybrid System	Cross-Braced	0.00264	0.05973
66.6553	12	3.47993	0.48665	764.572	10004895887.30506	0.01474	0.04401	61894.8	5.43514	0.50899	2.58284	0.53906	Steel Joints	Shallow	Sawtooth	Hybrid System	Asymmetric	0.01027	0.1497
66.7079	16	2.60555	0.38523	510.929	10891629267.07174	0.01263	0.02323	26192.6	3.65036	0.35429	3.84154	0.46084	Timber Pegs	Shallow	Flat	Hybrid System	Cross-Braced	0.00792	0.11612
70.6951	2	3.44655	0.14621	482.112	13061149090.43357	0.06376	0.01664	32097.5	2.53065	0.26217	1.13646	0.87501	Steel Joints	Pile	Gable	Moment Frame	Asymmetric	0.00584	0.0108
73.9268	5	3.92986	0.31509	545.69	8008234524.52293	0.03698	0.01628	50282.6	2.39175	0.48028	1.91271	0.4819	Steel Joints	Shallow	Gable	Moment Frame	Symmetric	0.01308	0.08286
45.794	15	3.31148	0.39332	660.062	11781988915.11094	0.01938	0.02081	23121	6.99306	0.28723	3.83909	0.28173	Steel Joints	Pile	Flat	Hybrid System	Symmetric	0.00494	0.07643
45.1061	15	3.5729	0.55476	744.671	15153991372.01337	0.02291	0.02785	66048.9	7.94646	0.33355	3.12541	0.37536	Timber Pegs	Deep	Flat	Hybrid System	Asymmetric	0.00564	0.08273
65.8807	4	3.3351	0.19424	452.832	13443325130.18909	0.06363	0.04504	66426.3	5.88593	0.59707	0.74909	0.49737	Timber Pegs	Shallow	Flat	Moment Frame	Asymmetric	0.01005	0.03817
55.4975	18	3.78211	0.50298	725.521	11103202919.50908	0.05192	0.01358	34561.7	7.6908	0.48254	1.99945	0.6221	Hybrid Connectors	Shallow	Flat	Hybrid System	Cross-Braced	0.00875	0.17179
59.1377	4	3.89437	0.16531	725.129	13283395425.15482	0.0451	0.04661	19538.1	3.44997	0.52033	3.9576	0.63266	Hybrid Connectors	Deep	Hip	Hybrid System	Cross-Braced	0.00767	0.03709
65.7055	17	2.77633	0.22112	634.768	15492555399.22672	0.05361	0.04702	79275.1	5.39317	0.37607	2.08635	0.73115	Hybrid Connectors	Deep	Gable	Moment Frame	Asymmetric	0.00765	0.14407
72.3004	15	3.15529	0.22167	704.259	9502442534.68787	0.01962	0.03909	31297.4	4.58179	0.24152	2.7029	0.65351	Timber Pegs	Pile	Gable	Shear Wall	Cross-Braced	0.00448	0.06102
33.6597	14	3.08857	0.53874	472.752	12254464070.70934	0.03233	0.04601	19391.3	4.37413	0.5952	2.95342	0.54407	Hybrid Connectors	Deep	Hip	Hybrid System	Symmetric	0.00462	0.07078
36.2908	16	3.10782	0.19951	467.834	9877900649.70476	0.03618	0.0408	36447.7	5.42662	0.18421	2.82376	0.22112	Steel Joints	Shallow	Sawtooth	Moment Frame	Symmetric	0.00481	0.07888
16.5787	15	2.68829	0.49348	745.12	14833797113.36564	0.03201	0.03113	77985.2	3.17237	0.53005	2.31551	0.68652	Timber Pegs	Pile	Flat	Moment Frame	Asymmetric	0.00469	0.08244
50.4796	7	3.72042	0.3309	599.259	13768402012.8125	0.07051	0.03403	66540.3	5.48436	0.55122	0.96478	0.25982	Timber Pegs	Deep	Flat	Moment Frame	Symmetric	0.00794	0.06167
12.516	11	2.55365	0.59955	498.375	14408607361.99595	0.0507	0.03513	46221.7	5.71003	0.49966	2.97945	0.52817	Hybrid Connectors	Shallow	Sawtooth	Shear Wall	Cross-Braced	0.0045	0.06369
42.5919	16	3.29234	0.51955	675.492	15544094819.94533	0.06105	0.01508	34846.5	6.85279	0.11275	3.76665	0.82748	Steel Joints	Shallow	Gable	Hybrid System	Asymmetric	0.00246	0.04482
47.9851	7	3.49282	0.46985	756.75	9858470211.05745	0.02657	0.01772	42514.9	6.11337	0.51976	3.79594	0.61782	Steel Joints	Shallow	Hip	Hybrid System	Symmetric	0.00955	0.0771
30.0579	11	2.8112	0.53536	652.929	8389753372.12598	0.02849	0.03093	16128.8	3.23842	0.41508	2.57686	0.33928	Timber Pegs	Deep	Flat	Hybrid System	Asymmetric	0.00434	0.05285
51.3583	8	3.85878	0.41702	538.938	10327229761.35141	0.02577	0.01461	61694.1	4.1556	0.42445	2.22269	0.76557	Timber Pegs	Pile	Gable	Shear Wall	Symmetric	0.00861	0.07055
12.135	18	3.75782	0.52183	593.295	11193114469.02616	0.05816	0.0486	21476.9	1.84265	0.48259	1.66886	0.41029	Hybrid Connectors	Deep	Gable	Moment Frame	Symmetric	0.00347	0.07206
12.6144	19	3.20663	0.23056	700.908	13001278453.38293	0.03443	0.03029	48737.4	2.80106	0.3198	0.86249	0.60409	Steel Joints	Pile	Gable	Moment Frame	Symmetric	0.00145	0.02852
67.582	18	3.11672	0.14885	427	14381636499.80568	0.03836	0.0252	51779.9	4.64662	0.19694	3.59091	0.64509	Timber Pegs	Deep	Hip	Hybrid System	Symmetric	0.0051	0.10894
35.2133	10	2.85485	0.40797	486.866	10798426304.37506	0.05964	0.0163	15109.8	1.70533	0.36621	0.97969	0.71179	Steel Joints	Shallow	Hip	Shear Wall	Asymmetric	0.004	0.0398
18.8942	11	3.59499	0.31735	585.033	11787975893.89543	0.07803	0.02666	78692.1	4.99424	0.10977	1.50781	0.24549	Timber Pegs	Deep	Hip	Moment Frame	Symmetric	0.00136	0.01572
46.557	11	2.69762	0.31322	641.696	14283738127.88954	0.02133	0.0221	34639	3.73195	0.42114	3.09139	0.79799	Hybrid Connectors	Pile	Hip	Shear Wall	Symmetric	0.00393	0.04898
63.8995	8	3.52036	0.36337	535.666	9802629810.6302	0.01439	0.01352	20019.6	1.24336	0.31562	2.96667	0.2797	Timber Pegs	Deep	Hip	Hybrid System	Symmetric	0.00495	0.04556
25.1075	17	3.76369	0.28069	519.356	9737055423.50745	0.02364	0.04868	70535.3	4.04114	0.32628	2.88354	0.26617	Timber Pegs	Pile	Hip	Shear Wall	Asymmetric	0.00502	0.09957
53.6023	19	2.84271	0.41303	416.554	12713863918.64027	0.06145	0.0206	24876.9	2.96798	0.1522	3.09597	0.51982	Timber Pegs	Deep	Sawtooth	Hybrid System	Symmetric	0.00347	0.07788
15.9743	7	3.79964	0.11528	413.041	11488454644.14294	0.02362	0.03762	16622.1	1.46884	0.07271	2.39692	0.46053	Hybrid Connectors	Pile	Gable	Shear Wall	Symmetric	0.00415	0.02984
13.6177	2	2.54998	0.58495	511.478	15591174424.28348	0.0509	0.01365	47154.9	3.05359	0.3862	1.04233	0.23823	Hybrid Connectors	Shallow	Gable	Shear Wall	Symmetric	0.00259	0.00651
47.1948	2	3.86918	0.56235	612.202	10856244343.87662	0.05132	0.04653	23444.6	3.05867	0.41236	3.99425	0.3162	Hybrid Connectors	Shallow	Sawtooth	Moment Frame	Asymmetric	0.00751	0.0137
47.8445	13	2.67754	0.56764	622.549	14076444828.05466	0.03061	0.03363	78857.5	3.48552	0.32406	3.62249	0.50745	Timber Pegs	Pile	Flat	Moment Frame	Symmetric	0.00641	0.08126
54.6201	3	3.46864	0.2825	597.611	12664741947.71228	0.01481	0.03627	15676.7	3.56532	0.47115	2.00903	0.78035	Timber Pegs	Shallow	Sawtooth	Shear Wall	Symmetric	0.00486	0.01353
60.8264	5	2.87512	0.36595	563.952	8436608735.59741	0.03794	0.04127	18327.8	4.0084	0.36004	2.35614	0.28491	Steel Joints	Pile	Flat	Moment Frame	Asymmetric	0.00648	0.03787
78.3097	18	3.75483	0.57707	500.917	8675084384.07559	0.02307	0.03424	69163.5	1.64371	0.51651	1.87743	0.27317	Hybrid Connectors	Pile	Flat	Hybrid System	Cross-Braced	0.01218	0.22132
46.141	5	3.26845	0.55117	560.278	9625251905.51992	0.02291	0.01284	30583.9	1.03694	0.20847	2.73292	0.76338	Hybrid Connectors	Shallow	Sawtooth	Hybrid System	Asymmetric	0.00579	0.02837
32.6069	12	2.70286	0.49512	455.504	9145220982.79221	0.04658	0.02718	74253.8	6.15205	0.18371	3.05899	0.54462	Timber Pegs	Deep	Sawtooth	Moment Frame	Cross-Braced	0.00487	0.06389
65.663	5	3.35649	0.30367	446.104	10634971917.15554	0.05712	0.02048	35223.9	3.36143	0.19363	1.31047	0.45217	Hybrid Connectors	Pile	Hip	Moment Frame	Cross-Braced	0.00428	0.02456
28.9583	2	3.11182	0.38217	519.977	12631911327.98952	0.01528	0.02947	19535.9	5.29528	0.06679	2.01479	0.52295	Steel Joints	Deep	Sawtooth	Moment Frame	Cross-Braced	0.00123	0.00283
40.728	8	3.49217	0.49646	798.14	12818900344.05909	0.05048	0.02617	15688.5	3.14924	0.54534	2.74082	0.48759	Hybrid Connectors	Deep	Hip	Shear Wall	Cross-Braced	0.00721	0.06481
15.4919	19	3.82285	0.23651	530.599	12702142281.30192	0.02723	0.04306	33366.9	7.88931	0.59955	3.95807	0.74733	Hybrid Connectors	Shallow	Sawtooth	Shear Wall	Cross-Braced	0.00411	0.10126
11.7745	10	3.11408	0.41322	774.583	8940869077.06523	0.05713	0.01988	45792.5	3.20797	0.49909	1.63706	0.20653	Hybrid Connectors	Pile	Sawtooth	Hybrid System	Asymmetric	0.00173	0.02158
77.3854	4	2.93482	0.51397	556.905	12801803286.88397	0.06672	0.01805	15066	5.23531	0.27693	3.1075	0.50321	Steel Joints	Deep	Flat	Shear Wall	Symmetric	0.00709	0.02822
68.5186	9	2.52177	0.45373	575.604	11277975094.85908	0.06649	0.04832	52772	2.5398	0.24466	1.71335	0.3112	Steel Joints	Deep	Sawtooth	Moment Frame	Asymmetric	0.00725	0.07854
58.7182	5	3.36226	0.33974	718.825	15224421322.02182	0.03589	0.04798	36688	4.62462	0.47608	0.82319	0.4158	Hybrid Connectors	Shallow	Flat	Shear Wall	Asymmetric	0.00449	0.0253
38.6267	19	3.10341	0.3923	437.455	15295873568.86156	0.04971	0.04974	40360	5.05532	0.33047	3.19551	0.27852	Steel Joints	Shallow	Hip	Shear Wall	Symmetric	0.00313	0.05528
22.1306	12	3.06197	0.59434	472.925	14145390613.47072	0.06556	0.03274	31991.7	2.27977	0.5667	2.77257	0.49889	Timber Pegs	Deep	Sawtooth	Shear Wall	Symmetric	0.00534	0.05889
20.9506	15	2.7744	0.40099	789.536	13624857208.79379	0.01426	0.01453	49387.9	1.86559	0.20377	2.30019	0.65031	Hybrid Connectors	Deep	Hip	Moment Frame	Asymmetric	0.0031	0.05674
27.517	19	3.14508	0.49281	602.367	8919621738.53978	0.05239	0.04521	29958	7.81521	0.2281	2.86263	0.66312	Steel Joints	Shallow	Sawtooth	Shear Wall	Asymmetric	0.00558	0.11847
48.4459	17	3.97666	0.4633	417.724	8677553692.69358	0.06856	0.0158	23763.4	7.25287	0.59935	3.57755	0.75772	Steel Joints	Shallow	Sawtooth	Shear Wall	Asymmetric	0.01137	0.21807
60.0217	4	2.94663	0.45075	418.952	14726669527.31269	0.03606	0.01622	72892.1	5.62047	0.588	3.14779	0.77051	Steel Joints	Shallow	Gable	Shear Wall	Asymmetric	0.00631	0.0261
56.2138	16	3.39956	0.45818	762.896	11416126531.65964	0.04188	0.01774	40386.1	7.02738	0.53686	3.50236	0.61841	Timber Pegs	Pile	Sawtooth	Moment Frame	Symmetric	0.00881	0.1793
29.5954	5	3.66473	0.3272	749.346	11610898201.60757	0.05891	0.03614	20000.5	1.66892	0.27255	1.51507	0.4472	Steel Joints	Shallow	Flat	Shear Wall	Cross-Braced	0.00425	0.02516
76.8406	6	3.62374	0.33708	583.36	14782344720.10424	0.01475	0.01429	29971	6.10563	0.51069	3.30169	0.23592	Timber Pegs	Shallow	Hip	Hybrid System	Asymmetric	0.00664	0.05063
61.6528	18	2.99316	0.33393	465.289	12971447672.4863	0.03699	0.04113	35146.3	2.99923	0.20587	1.76003	0.22511	Timber Pegs	Shallow	Gable	Hybrid System	Cross-Braced	0.0027	0.04566
48.8048	8	3.41629	0.11663	732.114	9435257927.21685	0.0307	0.01233	65027	4.77645	0.19012	0.57228	0.27928	Steel Joints	Pile	Gable	Moment Frame	Cross-Braced	0.00458	0.04155
52.8205	17	3.8069	0.22053	529.84	9688105831.89888	0.01119	0.01442	16446.6	6.3537	0.35054	0.65114	0.88868	Timber Pegs	Pile	Hip	Moment Frame	Asymmetric	0.00607	0.11913
39.372	15	2.52317	0.17728	567.623	8051017352.27868	0.02372	0.02738	46086.2	1.23436	0.52314	3.05624	0.75018	Steel Joints	Shallow	Hip	Shear Wall	Asymmetric	0.00811	0.11564
27.3412	17	3.1536	0.54322	672.991	13685360751.53252	0.03771	0.02517	41500	5.86387	0.10361	1.45168	0.48341	Steel Joints	Shallow	Gable	Moment Frame	Symmetric	0.00151	0.02661
34.9181	8	2.83641	0.23748	541.359	11884893267.95588	0.02382	0.04959	77946	4.04407	0.36092	1.57654	0.52634	Steel Joints	Pile	Sawtooth	Shear Wall	Cross-Braced	0.00471	0.03715
63.0492	10	3.08295	0.16922	651.468	15599711302.69626	0.05217	0.04867	26704.9	4.07771	0.38536	2.67902	0.71617	Hybrid Connectors	Pile	Gable	Shear Wall	Asymmetric	0.00518	0.06699
11.0075	5	3.12398	0.15988	754.113	13712102409.98614	0.04141	0.01759	55811.6	7.35095	0.36889	3.09528	0.56008	Timber Pegs	Deep	Sawtooth	Shear Wall	Asymmetric	0.00424	0.0237
18.1251	12	3.62001	0.44999	718.949	8825221286.13253	0.01276	0.04787	28142.8	7.01815	0.17017	2.45609	0.45229	Timber Pegs	Pile	Hip	Shear Wall	Symmetric	0.0021	0.02583
13.2202	3	2.64073	0.10304	552.644	9292331679.51416	0.02925	0.03769	50647.4	1.40274	0.08527	2.9723	0.44469	Steel Joints	Pile	Sawtooth	Moment Frame	Asymmetric	0.00378	0.0132
12.851	13	3.26888	0.33565	515.175	12013797174.26661	0.01136	0.02635	51079.1	5.32821	0.54225	3.79368	0.34675	Timber Pegs	Shallow	Sawtooth	Hybrid System	Cross-Braced	0.00296	0.04471
69.8822	13	3.34629	0.15944	514.204	15398993349.30186	0.03507	0.03959	19897.5	4.05092	0.36598	3.48956	0.81993	Steel Joints	Shallow	Sawtooth	Moment Frame	Asymmetric	0.00617	0.0834
59.2561	5	3.24124	0.52483	539.436	9978008719.07025	0.02814	0.04601	44669.3	1.8247	0.47235	1.34281	0.48991	Timber Pegs	Shallow	Flat	Shear Wall	Asymmetric	0.00767	0.04975
43.1922	19	3.59781	0.57923	597.407	14604641615.29952	0.05817	0.01721	44975.1	6.95736	0.25044	3.67377	0.72665	Timber Pegs	Pile	Sawtooth	Hybrid System	Symmetric	0.00496	0.11529
16.8484	8	3.07569	0.57938	566.639	10498179361.0854	0.03152	0.01784	35743.9	1.50058	0.07338	1.54042	0.60163	Steel Joints	Deep	Flat	Shear Wall	Cross-Braced	0.00366	0.03105
44.4131	2	3.91745	0.32098	453.202	10159177516.44622	0.03626	0.02635	33015.3	1.22468	0.19276	2.81206	0.72787	Steel Joints	Shallow	Sawtooth	Shear Wall	Cross-Braced	0.00519	0.01209
43.143	14	3.22271	0.42226	465.382	15211141994.64397	0.06077	0.01677	29579.4	2.38261	0.09035	3.56151	0.42464	Steel Joints	Deep	Sawtooth	Shear Wall	Cross-Braced	0.00318	0.0528
22.1241	7	3.35682	0.39985	537.172	8377932736.58122	0.04366	0.02442	15386.2	3.12365	0.09303	2.68206	0.72641	Timber Pegs	Deep	Flat	Shear Wall	Asymmetric	0.00185	0.01258
40.3696	7	3.7383	0.27502	624.826	13285928309.87075	0.04895	0.03583	15118.1	1.42617	0.16795	3.32169	0.75298	Hybrid Connectors	Pile	Sawtooth	Hybrid System	Asymmetric	0.00376	0.0329
37.8953	13	2.91285	0.32203	637.066	8345340114.24978	0.06889	0.04251	53336.2	5.48918	0.39847	3.74571	0.273	Hybrid Connectors	Pile	Sawtooth	Moment Frame	Asymmetric	0.008	0.12802
53.1095	9	2.6128	0.13216	594.483	14406110292.57246	0.02448	0.02208	33945.2	4.06005	0.49977	3.88428	0.26402	Timber Pegs	Shallow	Flat	Moment Frame	Cross-Braced	0.00687	0.0743
54.4566	6	3.56168	0.49785	695.51	14635234839.64405	0.07924	0.02127	25912.8	3.88532	0.50175	1.93722	0.88985	Timber Pegs	Pile	Flat	Moment Frame	Cross-Braced	0.00812	0.04821
13.1713	19	3.22452	0.2204	694.9	15146852597.27721	0.07301	0.04119	59507.8	2.01739	0.56577	3.97469	0.28257	Steel Joints	Deep	Flat	Hybrid System	Cross-Braced	0.00242	0.04388
36.2229	6	3.84476	0.33026	571.051	9488720492.75248	0.03006	0.02524	49378.8	4.06452	0.41101	1.45088	0.67939	Steel Joints	Pile	Flat	Hybrid System	Cross-Braced	0.00701	0.04088
53.8102	11	3.97402	0.34031	449.776	8995985247.4112	0.07251	0.04274	74472.3	3.73116	0.06092	2.11765	0.72347	Steel Joints	Pile	Sawtooth	Moment Frame	Asymmetric	0.00374	0.03856
45.2195	2	3.09866	0.38036	612.07	12028280372.46507	0.06278	0.04974	69016.1	3.6855	0.25757	3.16247	0.24446	Timber Pegs	Deep	Sawtooth	Hybrid System	Symmetric	0.00552	0.01409
69.9543	11	3.12316	0.50894	552.588	10173060972.48045	0.07515	0.04919	62237.4	2.52997	0.1113	3.89554	0.72256	Steel Joints	Pile	Hip	Shear Wall	Cross-Braced	0.00463	0.06322
56.1086	6	3.11194	0.44594	455.169	12850379777.97652	0.05838	0.03651	23227.8	1.66106	0.47761	0.68529	0.49366	Steel Joints	Pile	Sawtooth	Moment Frame	Symmetric	0.00677	0.03803
21.4054	13	2.98683	0.43153	792.727	12109978324.56606	0.05721	0.02501	58295.8	2.82496	0.11583	3.80975	0.39227	Timber Pegs	Shallow	Gable	Shear Wall	Cross-Braced	0.00325	0.04946
14.9398	8	3.67253	0.36337	547.902	9158816881.80341	0.01024	0.01262	60105.2	5.67089	0.10826	3.99536	0.66573	Hybrid Connectors	Deep	Gable	Hybrid System	Symmetric	0.00414	0.03307
54.9693	10	3.63849	0.14798	650.319	13914163950.81417	0.04322	0.03952	64616.6	1.51046	0.06551	3.68353	0.78319	Steel Joints	Pile	Gable	Shear Wall	Symmetric	0.00232	0.02107
11.8558	13	3.21797	0.301	596.052	14430275028.20744	0.02402	0.04912	32103.6	3.67627	0.57553	0.87934	0.60096	Hybrid Connectors	Deep	Sawtooth	Hybrid System	Symmetric	0.0049	0.06477
51.0043	2	2.56699	0.57866	457.131	15704344179.15372	0.03269	0.01272	56619.3	4.60063	0.48214	3.44245	0.80944	Steel Joints	Pile	Gable	Moment Frame	Asymmetric	0.00389	0.00838
75.8161	12	2.96434	0.59777	422.217	11164311010.88912	0.07852	0.01025	55188.1	7.74206	0.23332	2.73917	0.21565	Steel Joints	Shallow	Sawtooth	Moment Frame	Symmetric	0.0038	0.0414
50.2832	16	2.93845	0.46525	650.308	10701879483.85243	0.01599	0.04327	40045.2	6.90678	0.25704	0.53334	0.71702	Steel Joints	Pile	Flat	Moment Frame	Asymmetric	0.0048	0.07912
37.1719	3	3.71663	0.21376	498.809	9538101248.15951	0.06057	0.01409	58128	7.41629	0.08269	3.94532	0.31858	Timber Pegs	Pile	Sawtooth	Hybrid System	Symmetric	0.00415	0.01469
55.0302	8	2.63136	0.15095	497.462	9446920441.67359	0.02211	0.01326	20635.2	6.74001	0.13685	1.02683	0.40025	Timber Pegs	Deep	Hip	Shear Wall	Asymmetric	0.0029	0.023
42.0777	13	3.70851	0.30738	782.79	10568426283.03988	0.01052	0.04641	56827.8	5.1238	0.2213	1.88887	0.60058	Steel Joints	Pile	Sawtooth	Hybrid System	Cross-Braced	0.00483	0.0687
48.1932	19	3.50378	0.52829	584.709	15854533618.83414	0.0451	0.01318	54391	7.02551	0.26333	0.60595	0.39211	Steel Joints	Deep	Gable	Shear Wall	Cross-Braced	0.00407	0.09715
75.9025	4	3.59866	0.46093	411.77	8738069397.79325	0.02129	0.01456	28690.6	4.95673	0.39099	1.58332	0.31771	Timber Pegs	Shallow	Flat	Hybrid System	Symmetric	0.00905	0.03297
37.0272	8	3.14832	0.54195	535.937	10074929616.61987	0.07758	0.03278	68183.9	3.50424	0.24268	2.48914	0.81985	Timber Pegs	Deep	Flat	Shear Wall	Asymmetric	0.00327	0.03173
77.2833	12	3.51959	0.40789	633.797	8687827175.00033	0.02426	0.04027	71836.9	3.60639	0.57503	3.75799	0.83471	Hybrid Connectors	Pile	Flat	Moment Frame	Cross-Braced	0.01215	0.15362
73.3745	19	3.41354	0.16516	531.427	10189051141.8859	0.02344	0.02598	28681.5	4.95823	0.23854	3.96628	0.22546	Timber Pegs	Deep	Hip	Shear Wall	Asymmetric	0.00614	0.13029
23.7054	13	3.65347	0.1574	410.741	8739211460.24564	0.01225	0.02682	19937.5	6.66608	0.56788	1.98175	0.55008	Steel Joints	Shallow	Hip	Shear Wall	Asymmetric	0.0054	0.06964
14.8553	7	3.17015	0.124	577.725	12066470934.04822	0.03309	0.03531	54232.4	1.93557	0.45142	1.99864	0.34258	Timber Pegs	Pile	Hip	Moment Frame	Cross-Braced	0.00251	0.01986
17.0545	6	3.20924	0.38354	442.363	11506845228.16253	0.01169	0.03022	46194.6	1.27486	0.54494	1.0612	0.80439	Hybrid Connectors	Shallow	Gable	Hybrid System	Asymmetric	0.00574	0.04108
11.2755	2	3.46536	0.22144	647.664	9392402643.0925	0.04492	0.01075	42793.6	6.52698	0.43674	2.24426	0.52376	Hybrid Connectors	Shallow	Gable	Shear Wall	Asymmetric	0.0045	0.00882
16.611	13	2.66212	0.46719	647.835	9398463150.20149	0.04539	0.01454	64465.5	5.53314	0.36272	3.79028	0.53492	Steel Joints	Pile	Hip	Hybrid System	Asymmetric	0.00362	0.04884
57.8105	12	3.15437	0.44312	415.104	13008872589.75514	0.01373	0.03326	78028.1	6.74917	0.33	1.07889	0.63923	Timber Pegs	Pile	Sawtooth	Shear Wall	Cross-Braced	0.00551	0.07448
14.9832	5	3.95793	0.25906	516.266	11096970711.92435	0.0268	0.04175	46048.1	7.83674	0.21024	1.43266	0.23894	Hybrid Connectors	Deep	Hip	Shear Wall	Asymmetric	0.00151	0.00804
32.3283	19	2.55633	0.1884	565.475	8449559493.86606	0.06825	0.04052	15400.1	2.75976	0.214	3.61961	0.28911	Hybrid Connectors	Pile	Hip	Hybrid System	Cross-Braced	0.00451	0.08726
69.1413	5	2.97401	0.1512	620.106	15361540798.13654	0.04238	0.0396	53757.4	2.36004	0.17276	2.69251	0.54887	Hybrid Connectors	Deep	Hip	Shear Wall	Asymmetric	0.00561	0.0303
11.629	18	2.97116	0.46866	518.425	11239619886.4784	0.04042	0.04085	57507.8	3.38685	0.26205	1.65678	0.87669	Steel Joints	Shallow	Flat	Shear Wall	Asymmetric	0.00423	0.07733
67.0128	3	3.4502	0.32522	515.099	12728380438.8535	0.05891	0.01178	68821.2	7.14574	0.11984	3.34461	0.79052	Hybrid Connectors	Deep	Gable	Hybrid System	Cross-Braced	0.00188	0.00576
29.7298	3	2.6587	0.26176	793.206	15083295599.34699	0.06004	0.0458	27961.5	1.09775	0.26318	0.88137	0.82255	Timber Pegs	Pile	Flat	Hybrid System	Cross-Braced	0.0015	0.00515
18.2715	13	3.44282	0.52833	416.745	11217271978.18918	0.06334	0.04557	49081.3	1.07373	0.50856	3.50423	0.29601	Steel Joints	Deep	Sawtooth	Hybrid System	Asymmetric	0.00575	0.0816
58.7716	7	2.64256	0.39681	795.618	14565280315.28999	0.06813	0.03128	44063.5	2.5175	0.52866	2.31301	0.87104	Timber Pegs	Pile	Sawtooth	Hybrid System	Asymmetric	0.00579	0.04742
54.026	11	2.64243	0.359	419.101	15318017796.8236	0.02626	0.01994	58188.6	3.63141	0.40356	3.14927	0.71099	Timber Pegs	Shallow	Gable	Shear Wall	Symmetric	0.00552	0.07499
71.423	17	3.59228	0.47169	515.337	9392539069.30696	0.01465	0.03369	19156.3	3.11642	0.19125	2.31437	0.42798	Hybrid Connectors	Deep	Sawtooth	Moment Frame	Asymmetric	0.00374	0.08112
61.455	15	2.9862	0.50779	597.476	15139939680.02647	0.03662	0.03232	72460.8	6.77442	0.18219	1.36196	0.80513	Steel Joints	Deep	Flat	Hybrid System	Cross-Braced	0.00509	0.07333
66.2437	8	3.96613	0.44304	457.319	8958659573.65103	0.06986	0.01892	48225.2	5.82806	0.20286	2.74297	0.72312	Steel Joints	Deep	Flat	Hybrid System	Asymmetric	0.00401	0.0369
29.7424	18	2.55603	0.32	453.939	10201019275.03466	0.01546	0.03413	72008	6.86484	0.32502	1.04177	0.71556	Timber Pegs	Deep	Flat	Shear Wall	Symmetric	0.00479	0.09769
22.4208	10	3.16766	0.28965	502.525	14465691581.20189	0.05032	0.04189	37115.4	3.68632	0.58704	1.30455	0.71423	Steel Joints	Shallow	Sawtooth	Moment Frame	Asymmetric	0.00241	0.03009
62.543	14	2.6697	0.48583	789.403	15205476386.3009	0.05908	0.04224	57478.9	5.17067	0.11005	2.42264	0.7606	Steel Joints	Pile	Hip	Moment Frame	Symmetric	0.00175	0.03087
66.4784	6	3.02707	0.35895	552.047	13473110306.98446	0.0437	0.01239	77187.1	4.60819	0.32528	1.86494	0.86397	Steel Joints	Deep	Flat	Hybrid System	Cross-Braced	0.00579	0.04183
79.3354	6	3.99733	0.45219	626.398	8838606796.17994	0.02786	0.01789	76319.6	4.32309	0.42523	3.10821	0.29581	Steel Joints	Shallow	Flat	Hybrid System	Cross-Braced	0.00906	0.06185
38.8832	11	3.83326	0.5452	681.717	12183938215.23802	0.03284	0.03673	76366.7	3.01672	0.18511	2.5425	0.89967	Hybrid Connectors	Pile	Hip	Moment Frame	Asymmetric	0.00222	0.02394
36.0413	11	2.57249	0.55795	696.889	12581072872.39817	0.01502	0.04439	17791.5	5.96454	0.58301	1.83467	0.81064	Timber Pegs	Shallow	Hip	Moment Frame	Symmetric	0.00447	0.04972
64.3489	8	3.34488	0.23886	675.216	10254877840.00526	0.03048	0.03085	41196	4.66821	0.24196	1.64355	0.50914	Timber Pegs	Deep	Gable	Hybrid System	Cross-Braced	0.00375	0.03424
33.8563	16	3.47173	0.19394	534.771	15930366455.20318	0.01311	0.0383	18950.8	1.55022	0.5628	3.69635	0.31021	Steel Joints	Deep	Sawtooth	Moment Frame	Asymmetric	0.00664	0.10151
75.153	8	2.8143	0.23064	444.691	10685023654.87518	0.06084	0.01084	35116	1.00366	0.37855	0.64029	0.51765	Steel Joints	Shallow	Flat	Shear Wall	Cross-Braced	0.00798	0.06215
70.0889	16	2.71766	0.47569	512.687	9682038154.35408	0.07286	0.03434	26347.6	1.14223	0.05224	2.91861	0.74503	Timber Pegs	Deep	Gable	Moment Frame	Asymmetric	0.00432	0.0874
40.0296	4	3.85657	0.28503	484.118	8881088229.21639	0.05435	0.04848	55308.9	1.53165	0.22111	1.87165	0.62172	Timber Pegs	Deep	Sawtooth	Moment Frame	Symmetric	0.00379	0.01944
62.561	11	3.95322	0.18669	454.511	11028010086.9851	0.05597	0.03644	65748.5	3.59668	0.06185	1.82075	0.39569	Hybrid Connectors	Shallow	Gable	Moment Frame	Asymmetric	0.00107	0.01065
62.818	16	3.98784	0.14919	409.799	13540949533.16843	0.04305	0.04689	48367.6	3.13966	0.25981	2.78157	0.48476	Steel Joints	Pile	Sawtooth	Moment Frame	Cross-Braced	0.00559	0.11126
17.2187	4	3.68464	0.26366	774.29	9851336746.33987	0.02092	0.03264	66705.7	2.0965	0.56289	3.47663	0.86801	Timber Pegs	Shallow	Flat	Shear Wall	Asymmetric	0.00251	0.01282
73.1787	7	3.49525	0.16807	768.414	14156353739.70876	0.01054	0.04374	15832.9	4.60815	0.47846	3.03544	0.76267	Hybrid Connectors	Shallow	Gable	Shear Wall	Cross-Braced	0.00794	0.06174
45.3677	13	3.0186	0.17819	420.167	9083210141.77382	0.03408	0.01497	68331	7.79127	0.39107	2.84539	0.28685	Hybrid Connectors	Deep	Sawtooth	Moment Frame	Symmetric	0.00514	0.07207
67.852	16	2.7571	0.44194	469.234	11523743447.82856	0.0626	0.01494	26593.4	2.12488	0.3462	2.23671	0.58177	Steel Joints	Pile	Sawtooth	Moment Frame	Cross-Braced	0.0074	0.15017
32.4035	7	2.61847	0.10987	455.8	13618989920.84833	0.07723	0.01481	44960.8	2.75414	0.25492	2.14212	0.85169	Hybrid Connectors	Deep	Sawtooth	Moment Frame	Cross-Braced	0.00498	0.03146
72.6866	14	3.53995	0.15878	512.489	9082475221.5011	0.04018	0.02955	43768.1	4.23472	0.16635	2.1125	0.22402	Hybrid Connectors	Shallow	Hip	Shear Wall	Symmetric	0.00689	0.11923
37.2441	4	3.67709	0.52218	481.628	12782737679.95982	0.03558	0.02321	71755.1	5.48589	0.08439	1.00907	0.22978	Hybrid Connectors	Pile	Sawtooth	Hybrid System	Symmetric	0.00272	0.0111
10.7586	9	3.73968	0.52246	778.341	14391620099.33524	0.04122	0.03877	77788.6	5.20175	0.15458	2.45826	0.70171	Hybrid Connectors	Pile	Hip	Moment Frame	Asymmetric	0.00244	0.02543
73.3767	9	3.87065	0.26462	433.668	12764391170.31365	0.03994	0.0461	31582.9	4.64839	0.24334	1.60412	0.60288	Hybrid Connectors	Deep	Flat	Hybrid System	Symmetric	0.00347	0.03211
16.3901	16	3.81989	0.14398	484.668	12091711394.62014	0.05381	0.03477	19381.9	6.16088	0.336	2.6638	0.2322	Steel Joints	Pile	Gable	Shear Wall	Cross-Braced	0.00415	0.07365
32.352	5	3.99961	0.45249	432.289	14706396425.62273	0.06139	0.01853	57283.9	6.92162	0.16242	2.37017	0.89721	Steel Joints	Shallow	Flat	Moment Frame	Asymmetric	0.00465	0.02845
76.5043	4	2.8661	0.28007	792.154	15883362800.00973	0.06495	0.04724	47684.6	7.99277	0.58588	3.78973	0.60607	Steel Joints	Pile	Hip	Shear Wall	Symmetric	0.0083	0.03229
76.5425	14	3.64496	0.12273	767.365	9450503618.8414	0.05547	0.03111	51770.8	4.25857	0.09227	2.02226	0.54435	Steel Joints	Shallow	Flat	Moment Frame	Cross-Braced	0.00491	0.08019
50.1407	9	3.37969	0.17891	686.653	13530770730.6203	0.04064	0.0388	18007.6	7.9647	0.10214	2.82539	0.51339	Timber Pegs	Shallow	Hip	Hybrid System	Symmetric	0.00408	0.04625
54.2286	17	2.89187	0.16861	570.389	8645260434.71629	0.07651	0.04562	65395.1	6.1135	0.42543	2.57481	0.69048	Steel Joints	Shallow	Hip	Hybrid System	Cross-Braced	0.0093	0.19931
41.3912	14	3.97286	0.39456	476.071	8342728191.79158	0.05977	0.04959	30103	5.60139	0.46528	2.89538	0.52085	Steel Joints	Deep	Sawtooth	Moment Frame	Symmetric	0.00837	0.14734
30.5248	4	3.84685	0.54906	488.596	10246551761.84808	0.03987	0.03024	36770.9	5.47778	0.58485	1.43441	0.66135	Steel Joints	Deep	Hip	Moment Frame	Asymmetric	0.00495	0.02191
33.0065	17	2.69277	0.49654	577.216	15767358308.21504	0.04126	0.04232	29843	7.37521	0.34174	1.40037	0.54183	Hybrid Connectors	Deep	Sawtooth	Hybrid System	Asymmetric	0.00468	0.09595
57.0763	10	2.53924	0.37326	707.289	12417565210.9515	0.06726	0.03267	76486.4	7.63554	0.14126	2.45887	0.6275	Hybrid Connectors	Pile	Gable	Shear Wall	Asymmetric	0.00216	0.02326
62.6662	15	3.5325	0.31108	505.892	10146170751.64329	0.04084	0.02946	25966.9	2.24945	0.56586	3.47172	0.76363	Hybrid Connectors	Pile	Sawtooth	Moment Frame	Cross-Braced	0.01092	0.17752
65.4105	14	3.4062	0.40934	524.317	9060688771.23967	0.04614	0.03151	62600.7	4.45397	0.58913	3.02003	0.77202	Steel Joints	Pile	Sawtooth	Shear Wall	Asymmetric	0.0099	0.14042
65.2733	8	3.90372	0.32191	639.978	15361467224.10669	0.03041	0.02937	30973.6	7.59015	0.55793	2.21127	0.79433	Timber Pegs	Deep	Sawtooth	Moment Frame	Asymmetric	0.00914	0.07412
16.3844	16	2.85101	0.22305	495.092	10898932654.97152	0.06872	0.02684	42619.8	3.67479	0.52941	1.39283	0.34208	Timber Pegs	Shallow	Sawtooth	Moment Frame	Asymmetric	0.00516	0.07551
44.6094	8	2.62658	0.4396	633.687	10453578163.09598	0.04656	0.03895	79744	2.62874	0.09267	3.15772	0.24278	Steel Joints	Shallow	Gable	Moment Frame	Cross-Braced	0.00367	0.03269
14.0291	7	2.88882	0.53662	554.852	14863707455.99204	0.04868	0.01999	21537.5	1.71857	0.52018	3.74186	0.7853	Timber Pegs	Deep	Gable	Hybrid System	Asymmetric	0.0016	0.01145
48.467	3	2.52839	0.28644	413.747	12835222653.68696	0.07165	0.03466	72288.4	5.18052	0.57427	1.24557	0.22961	Timber Pegs	Shallow	Gable	Hybrid System	Asymmetric	0.00831	0.02429
40.9071	10	2.55384	0.52077	561.081	9349088893.13302	0.07444	0.03852	76493.2	5.90191	0.35377	3.29683	0.34944	Steel Joints	Shallow	Hip	Moment Frame	Symmetric	0.00707	0.0671
72.1393	18	3.87229	0.31554	767.81	11372084252.15337	0.06769	0.04568	60384.8	2.36884	0.47492	1.10356	0.56834	Hybrid Connectors	Deep	Hip	Shear Wall	Cross-Braced	0.00971	0.18161
34.5641	6	3.02802	0.30067	517.245	15425848544.84566	0.01458	0.02328	15647.5	5.71547	0.41349	3.65274	0.7988	Timber Pegs	Shallow	Sawtooth	Moment Frame	Asymmetric	0.00604	0.04562
18.1947	13	3.11621	0.11416	529.133	15209628596.51484	0.04105	0.04442	68351.9	7.29733	0.20843	2.74717	0.82775	Hybrid Connectors	Deep	Sawtooth	Shear Wall	Asymmetric	0.00104	0.0149
20.0094	2	2.52756	0.44764	426.376	8560878341.79449	0.03403	0.04781	72347.7	2.70506	0.37314	1.13354	0.63964	Steel Joints	Pile	Hip	Moment Frame	Asymmetric	0.00487	0.01094
63.3057	11	2.90578	0.50375	646.019	10148905542.02098	0.02495	0.03595	78760.7	1.854	0.53916	0.62691	0.87673	Hybrid Connectors	Shallow	Sawtooth	Shear Wall	Symmetric	0.00988	0.10019
53.2753	12	3.70709	0.43178	739.697	9236315184.2332	0.07363	0.04086	69555.5	6.84797	0.32301	2.93116	0.71096	Timber Pegs	Deep	Gable	Shear Wall	Symmetric	0.00495	0.06585
17.0786	17	3.42324	0.17568	541.169	12270493714.06676	0.0723	0.02623	43963.2	7.41513	0.37458	2.62136	0.56941	Hybrid Connectors	Pile	Flat	Moment Frame	Symmetric	0.00387	0.07672
15.8875	15	3.63067	0.15165	496.098	13999866536.24254	0.04257	0.04809	59762.2	2.50403	0.34231	2.63961	0.29406	Hybrid Connectors	Shallow	Sawtooth	Moment Frame	Asymmetric	0.00411	0.05922
59.0678	9	3.17082	0.38643	782.645	10364345689.24774	0.01942	0.03683	46533.4	6.04966	0.20532	2.18792	0.50015	Hybrid Connectors	Pile	Flat	Moment Frame	Cross-Braced	0.00343	0.03997
15.0934	18	2.96459	0.30076	698.029	14063968619.08257	0.01094	0.02241	37946.2	5.13644	0.40401	2.65055	0.77564	Steel Joints	Shallow	Gable	Hybrid System	Cross-Braced	0.00419	0.09553
67.5302	19	3.22422	0.31455	626.865	13349724584.55334	0.04069	0.02617	55717.7	2.67438	0.33021	3.55628	0.39855	Steel Joints	Pile	Sawtooth	Shear Wall	Symmetric	0.0043	0.10609
59.437	13	2.98461	0.5839	522.212	13825777675.26014	0.0128	0.03471	65039.1	6.7656	0.1779	3.83201	0.60479	Steel Joints	Pile	Gable	Moment Frame	Asymmetric	0.00417	0.05654
15.6944	18	3.75846	0.46196	488.319	15585949706.42122	0.05267	0.01937	56333.6	4.29306	0.54246	1.70578	0.8884	Steel Joints	Shallow	Gable	Hybrid System	Cross-Braced	0.00447	0.09889
15.9386	15	2.94651	0.30589	686.298	11396894886.29362	0.05259	0.04016	68727.6	5.90234	0.57253	2.20755	0.3221	Hybrid Connectors	Deep	Gable	Moment Frame	Asymmetric	0.00251	0.03885
79.0648	17	3.48965	0.10955	608.716	10740544196.89183	0.07293	0.01899	26464.4	3.10996	0.08045	1.4556	0.27102	Timber Pegs	Pile	Hip	Hybrid System	Symmetric	0.00369	0.07528
36.199	15	2.70547	0.11705	608.24	13470777665.0535	0.0233	0.03367	39290.1	6.71047	0.39229	1.94055	0.75692	Hybrid Connectors	Deep	Sawtooth	Hybrid System	Symmetric	0.00418	0.08023
35.9449	10	3.5303	0.4424	429.484	14460457131.82232	0.036	0.03788	35318.1	2.85	0.27828	3.28561	0.21745	Hybrid Connectors	Pile	Gable	Shear Wall	Asymmetric	0.00406	0.03905
66.896	5	3.86995	0.51887	604.878	9531562333.67417	0.07017	0.04439	27618.3	3.55351	0.33927	1.98746	0.65028	Hybrid Connectors	Pile	Hip	Moment Frame	Cross-Braced	0.00723	0.03457
76.3074	12	3.41287	0.45385	729.098	14774396806.51809	0.0432	0.03936	43806.3	3.74028	0.25561	1.87074	0.43502	Timber Pegs	Shallow	Sawtooth	Hybrid System	Cross-Braced	0.00411	0.0465
79.0201	7	3.33978	0.30294	778.72	8462819927.99273	0.01418	0.04195	76611.7	2.44499	0.3109	3.47539	0.70667	Timber Pegs	Pile	Gable	Moment Frame	Symmetric	0.00777	0.06629
62.7365	16	3.94168	0.11557	442.673	8051150016.60816	0.01775	0.04652	49970.5	7.12059	0.22789	0.50445	0.28418	Timber Pegs	Pile	Sawtooth	Shear Wall	Asymmetric	0.00756	0.14105
36.3382	6	3.44109	0.5837	652.466	9267417195.24944	0.06694	0.03391	33616.3	1.79441	0.11468	3.48266	0.43103	Hybrid Connectors	Deep	Hip	Hybrid System	Symmetric	0.00174	0.01161
15.8451	12	2.88933	0.59317	627.339	15829337495.78586	0.06206	0.04385	38013.9	4.9419	0.21612	1.13493	0.21193	Steel Joints	Deep	Hip	Moment Frame	Cross-Braced	0.00108	0.01564
64.4003	19	2.93859	0.37468	756.125	12188523020.94221	0.07131	0.01927	54849.9	6.69906	0.41868	1.46079	0.36456	Steel Joints	Deep	Sawtooth	Shear Wall	Asymmetric	0.00557	0.13115
49.0883	14	3.55796	0.13534	700.498	8372539292.11288	0.01832	0.04259	37928.5	5.06633	0.07771	1.76563	0.53828	Hybrid Connectors	Shallow	Sawtooth	Shear Wall	Asymmetric	0.00144	0.02575
39.6955	12	3.60315	0.37049	786.105	15977405472.3977	0.06323	0.01887	49992.5	3.28828	0.2605	3.58228	0.32433	Steel Joints	Deep	Hip	Hybrid System	Symmetric	0.00165	0.01936
73.4448	15	2.95524	0.54617	784.013	13959290038.61618	0.05586	0.04739	32820.4	6.46949	0.07326	3.68039	0.61976	Steel Joints	Shallow	Gable	Shear Wall	Asymmetric	0.00161	0.02604
17.7838	19	3.01802	0.43999	490.274	14704040607.60973	0.02626	0.0232	37485.5	4.49424	0.24595	2.81412	0.2827	Hybrid Connectors	Shallow	Hip	Hybrid System	Asymmetric	0.00154	0.03704
44.4838	16	3.98658	0.45999	690.14	9703524211.84067	0.07817	0.01687	60872.3	2.14109	0.09819	2.03805	0.72166	Hybrid Connectors	Deep	Gable	Shear Wall	Asymmetric	0.00219	0.03795
10.7948	10	2.65293	0.14248	612.209	8843595473.89086	0.04992	0.01593	53000.2	3.21804	0.2368	2.30645	0.84517	Steel Joints	Pile	Hip	Moment Frame	Asymmetric	0.00125	0.01367
42.8062	9	3.10697	0.15326	485.841	12120679541.74108	0.07348	0.01749	21076.6	5.14358	0.51095	2.53141	0.47015	Hybrid Connectors	Pile	Hip	Moment Frame	Symmetric	0.00462	0.05307
13.9412	2	2.59367	0.16367	477.948	14177405474.25794	0.07014	0.0279	78256.9	5.61144	0.38737	3.83897	0.56974	Steel Joints	Deep	Gable	Shear Wall	Asymmetric	0.00309	0.00737
18.3173	5	3.73162	0.55219	432.434	13102245218.54798	0.03332	0.03089	18206.9	4.83692	0.42526	3.89209	0.54196	Timber Pegs	Pile	Flat	Moment Frame	Cross-Braced	0.00427	0.02393
18.2268	15	2.63852	0.36292	718.218	13048474652.14537	0.04752	0.04655	20391.1	2.90407	0.32709	3.46567	0.74978	Timber Pegs	Shallow	Gable	Shear Wall	Symmetric	0.00361	0.05645
55.4447	3	3.51101	0.49579	529.802	14056768669.50656	0.0402	0.02524	60590.1	5.15627	0.55731	2.54305	0.89593	Hybrid Connectors	Deep	Flat	Shear Wall	Asymmetric	0.00733	0.02783
62.2231	17	2.58473	0.15765	742.788	9816166604.4281	0.05964	0.0187	61021.2	3.32716	0.34764	1.86757	0.71498	Steel Joints	Shallow	Gable	Shear Wall	Symmetric	0.00689	0.10578
50.8358	4	3.50928	0.56382	643.326	13292154254.48792	0.05116	0.03975	16230.8	2.57445	0.10736	1.30598	0.35017	Timber Pegs	Deep	Hip	Shear Wall	Cross-Braced	0.00352	0.01447
77.3521	9	3.76456	0.51057	669.453	11136885353.08286	0.06494	0.01539	56779	7.6187	0.56321	2.3706	0.68726	Hybrid Connectors	Pile	Gable	Hybrid System	Asymmetric	0.01261	0.14514
36.2409	7	3.09823	0.21238	516.669	8558027882.56271	0.01082	0.04569	17161.9	3.20411	0.12318	1.70971	0.63103	Timber Pegs	Pile	Flat	Moment Frame	Asymmetric	0.00375	0.02883
29.9998	17	3.28319	0.53709	582.918	9617140849.94708	0.05815	0.02638	77450	3.34934	0.59954	0.75461	0.34708	Timber Pegs	Shallow	Hip	Moment Frame	Symmetric	0.00464	0.09065
70.8019	17	3.10231	0.23172	564.927	14352029913.63914	0.03233	0.03455	60249.3	7.27744	0.28946	2.16677	0.36867	Hybrid Connectors	Pile	Gable	Moment Frame	Symmetric	0.00561	0.10613
25.6517	8	2.95073	0.20267	494.275	15167445584.64366	0.0257	0.01745	27127.6	1.99885	0.09042	2.4988	0.65695	Timber Pegs	Pile	Gable	Hybrid System	Symmetric	0.0025	0.02115
77.4256	14	3.7049	0.23212	733.005	10262574492.22702	0.06609	0.01582	25276.8	5.09216	0.52526	2.6396	0.76547	Hybrid Connectors	Shallow	Hip	Shear Wall	Symmetric	0.01098	0.17921
10.8508	14	2.908	0.55498	648.834	9522887504.04546	0.01625	0.04195	52028	6.48597	0.10109	0.75835	0.73368	Hybrid Connectors	Shallow	Flat	Hybrid System	Symmetric	0.00258	0.04364
77.8915	6	3.58442	0.5578	414.973	8213796033.9614	0.02599	0.02719	56178.7	2.91566	0.14594	2.19089	0.62449	Timber Pegs	Shallow	Gable	Moment Frame	Asymmetric	0.00591	0.03706
13.0212	19	2.8093	0.2645	727.967	15581579108.6945	0.02426	0.04947	69030.4	6.90857	0.27954	2.7957	0.85628	Timber Pegs	Deep	Flat	Shear Wall	Symmetric	0.00078	0.01689
72.38	16	2.87478	0.45272	442.415	13470839400.28166	0.03939	0.03097	73715.9	6.38754	0.4219	3.86372	0.71173	Steel Joints	Shallow	Gable	Shear Wall	Symmetric	0.00719	0.10729
46.9391	19	3.00469	0.43787	561.479	15656240840.34528	0.03256	0.04383	40514.7	4.40266	0.11663	0.58766	0.57934	Timber Pegs	Deep	Gable	Shear Wall	Symmetric	0.00409	0.08699
79.5075	3	3.38373	0.50328	628.503	14910793463.76444	0.06043	0.0492	69865.5	1.83101	0.39244	2.86699	0.77134	Steel Joints	Deep	Sawtooth	Moment Frame	Cross-Braced	0.00698	0.02512
15.1658	11	3.18163	0.24825	403.06	10723732741.52326	0.05896	0.02125	50254.7	7.79075	0.47921	0.71818	0.40334	Hybrid Connectors	Deep	Sawtooth	Moment Frame	Asymmetric	0.00192	0.02399
48.7698	14	3.61772	0.35507	661.163	8901464366.04405	0.03278	0.04204	45587.8	5.36961	0.11792	1.05595	0.38444	Timber Pegs	Shallow	Gable	Hybrid System	Symmetric	0.00461	0.08074
77.8512	19	2.82035	0.43384	663.881	11992454358.8811	0.04059	0.01088	60433.1	4.61969	0.40616	1.10658	0.88002	Timber Pegs	Deep	Sawtooth	Moment Frame	Asymmetric	0.00984	0.18958
46.6168	16	2.51601	0.11313	661.011	8214510382.54137	0.02455	0.03719	21707.7	7.19815	0.57738	1.65105	0.86488	Hybrid Connectors	Pile	Flat	Shear Wall	Asymmetric	0.01096	0.19229
54.0579	13	3.66484	0.28837	465.387	9199333025.1476	0.05696	0.03981	32250.1	3.94949	0.58207	3.40955	0.81636	Timber Pegs	Shallow	Sawtooth	Shear Wall	Symmetric	0.00938	0.11402
58.7024	16	3.73247	0.44794	502.293	9867461032.12067	0.03774	0.02909	68089.6	4.94549	0.13891	3.49683	0.35006	Steel Joints	Shallow	Hip	Moment Frame	Cross-Braced	0.00409	0.07715
41.8179	14	2.58922	0.2263	498.95	13325172769.1558	0.0193	0.01648	47765.1	7.00889	0.46784	1.81233	0.61138	Timber Pegs	Deep	Sawtooth	Shear Wall	Cross-Braced	0.00578	0.08721
53.9291	19	3.41636	0.57885	784.027	12079019791.63277	0.01891	0.03467	74022.8	3.75081	0.51565	2.00956	0.57454	Steel Joints	Shallow	Gable	Shear Wall	Asymmetric	0.00819	0.17299
50.902	16	3.06731	0.11508	427.011	10419356448.90238	0.03256	0.0459	20765.7	6.40674	0.53893	1.25961	0.34218	Timber Pegs	Deep	Hip	Hybrid System	Symmetric	0.00875	0.13324
73.0811	12	3.69084	0.57904	571.505	12518147193.53072	0.06231	0.04725	35371.8	2.79296	0.22802	2.0138	0.51345	Timber Pegs	Shallow	Gable	Shear Wall	Asymmetric	0.00394	0.06139
13.1813	4	3.81162	0.20838	748.502	9001621191.10694	0.01179	0.03984	38110.7	5.91656	0.19857	1.46192	0.5256	Hybrid Connectors	Deep	Sawtooth	Shear Wall	Asymmetric	0.00406	0.01961
29.6674	8	3.77651	0.12441	707.786	14045665014.5489	0.02804	0.02055	42476.8	4.57304	0.07632	1.11209	0.36844	Steel Joints	Shallow	Gable	Moment Frame	Symmetric	0.00378	0.03208
76.5288	15	3.66581	0.24624	728.977	13696281110.02628	0.02137	0.04481	79143.3	2.15435	0.26971	1.05464	0.86842	Hybrid Connectors	Shallow	Sawtooth	Moment Frame	Cross-Braced	0.00514	0.08702
72.3185	15	2.90358	0.49314	788.917	9732021405.44424	0.07695	0.04555	35193.1	1.95205	0.11818	3.21477	0.5449	Hybrid Connectors	Deep	Flat	Shear Wall	Asymmetric	0.00263	0.04527
41.896	14	3.71783	0.47622	554.905	12851132446.21045	0.05937	0.02469	48714.4	4.20382	0.48244	0.90931	0.56742	Hybrid Connectors	Pile	Hip	Hybrid System	Asymmetric	0.00609	0.10952
53.4093	13	3.30022	0.20442	523.862	12026420834.3779	0.02633	0.01732	49844.6	5.97593	0.12863	2.65612	0.61901	Steel Joints	Shallow	Hip	Hybrid System	Asymmetric	0.00281	0.04406
29.4167	10	2.57913	0.1984	412.264	8486530494.7984	0.02452	0.04499	65101.9	5.22307	0.5004	1.08619	0.82087	Hybrid Connectors	Pile	Flat	Shear Wall	Asymmetric	0.00698	0.07259
23.1685	2	3.18541	0.42129	460.008	10225231334.68908	0.07006	0.0454	48661.5	6.98308	0.10919	3.43244	0.57332	Steel Joints	Pile	Hip	Shear Wall	Asymmetric	0.0019	0.00491
42.4589	12	3.91324	0.32904	624.806	15995861632.19082	0.02332	0.01404	54372.9	3.72763	0.31434	1.46063	0.57868	Steel Joints	Shallow	Gable	Shear Wall	Symmetric	0.00304	0.03729
34.7347	19	3.83179	0.49614	463.064	8796285288.88653	0.07979	0.04868	63966.3	6.90549	0.26155	0.65713	0.36814	Timber Pegs	Shallow	Gable	Shear Wall	Cross-Braced	0.00586	0.12589
50.8559	13	2.6534	0.11207	694.522	12051290456.17728	0.02976	0.03132	21573.6	1.2592	0.38085	2.08226	0.62197	Steel Joints	Deep	Sawtooth	Hybrid System	Symmetric	0.0062	0.0951
15.4414	2	3.61619	0.40521	414.893	14794670036.91662	0.0159	0.04975	77625.7	3.56063	0.33532	3.99929	0.4668	Steel Joints	Deep	Hip	Hybrid System	Symmetric	0.00124	0.0025
78.2076	18	3.70869	0.46534	503.795	10405214984.04131	0.05837	0.0278	70009.8	1.51088	0.37924	3.34598	0.65275	Timber Pegs	Pile	Hip	Hybrid System	Symmetric	0.00934	0.21573
79.0348	6	2.90708	0.59669	678.181	1.00857e+10	0.05267	0.03133	40270.2	7.43471	0.05053	2.49592	0.41052	Hybrid Connectors	Deep	Hip	Hybrid System	Cross-Braced	0.00395	0.02336
58.8713	4	3.20741	0.43939	502.201	15126344413.52259	0.07999	0.02064	62347.1	4.32719	0.12013	1.16304	0.70101	Timber Pegs	Deep	Flat	Shear Wall	Symmetric	0.00209	0.00901
47.5267	3	3.56648	0.21592	691.504	10438639575.85258	0.06615	0.04596	64551.1	3.2131	0.33442	0.91127	0.63323	Timber Pegs	Deep	Sawtooth	Hybrid System	Cross-Braced	0.00738	0.02151
31.6669	4	3.15856	0.15409	798.346	13211946490.02234	0.04002	0.02775	70266	4.44741	0.17632	3.43493	0.53214	Timber Pegs	Deep	Hip	Hybrid System	Asymmetric	0.00253	0.01263
66.9656	9	2.6692	0.42046	718.834	13922503874.64786	0.05736	0.04258	27240.6	4.72992	0.09197	3.25698	0.26767	Steel Joints	Shallow	Hip	Hybrid System	Asymmetric	0.00479	0.04258
57.9312	17	3.55882	0.36159	536.734	14308941994.45684	0.06725	0.01319	60740.7	6.92363	0.16974	2.11766	0.63888	Timber Pegs	Deep	Gable	Moment Frame	Symmetric	0.00283	0.0439
21.3832	7	3.86746	0.54957	760.237	15958077098.45597	0.04596	0.04153	17167.1	4.79699	0.47892	1.97493	0.8015	Steel Joints	Pile	Flat	Shear Wall	Asymmetric	0.00395	0.02533
73.7649	14	3.47873	0.4633	420.472	14425536557.6792	0.0291	0.02961	22512.6	4.01967	0.34793	3.12035	0.31975	Steel Joints	Shallow	Hip	Hybrid System	Asymmetric	0.00621	0.09264
67.5776	17	3.6607	0.35487	690.003	13256097255.10028	0.02471	0.01022	65444.4	7.72948	0.15454	2.37613	0.2593	Steel Joints	Shallow	Hip	Shear Wall	Asymmetric	0.00578	0.10901
76.486	17	3.03754	0.30179	409.329	15163708462.07179	0.03067	0.01905	67845.2	7.77991	0.05879	1.91459	0.2277	Steel Joints	Pile	Flat	Shear Wall	Symmetric	0.00237	0.037
60.8004	4	2.7748	0.30219	469.822	15245957085.11158	0.06936	0.01775	53508.4	1.26892	0.24668	1.38102	0.22227	Hybrid Connectors	Shallow	Gable	Shear Wall	Symmetric	0.00306	0.01148
52.9391	14	3.46416	0.21315	795.034	15785331661.27692	0.03663	0.04007	52809.6	5.94792	0.24661	0.92897	0.78945	Steel Joints	Shallow	Flat	Moment Frame	Cross-Braced	0.00525	0.06904
39.277	15	2.99166	0.10866	544.354	14211722115.81189	0.03007	0.02909	63718.2	3.60231	0.45432	2.58178	0.70933	Steel Joints	Pile	Sawtooth	Moment Frame	Asymmetric	0.00315	0.05519
75.291	9	3.79011	0.38746	728.2	9559418644.78505	0.06641	0.01639	73895.5	5.7264	0.55569	3.39117	0.34161	Timber Pegs	Deep	Gable	Hybrid System	Symmetric	0.01362	0.125
70.6245	13	2.68394	0.20621	550.435	13678448711.23192	0.01223	0.02027	42372.5	5.45846	0.25461	3.11164	0.84198	Timber Pegs	Shallow	Hip	Shear Wall	Asymmetric	0.00355	0.05199
13.1653	9	3.1502	0.20416	736.011	8601027533.15055	0.05158	0.03016	22463.4	3.31073	0.42847	2.93711	0.29474	Steel Joints	Deep	Hip	Moment Frame	Symmetric	0.00384	0.03212
11.8457	10	3.09509	0.16269	786.176	10543703423.32315	0.07115	0.01079	69535	7.90661	0.3992	3.75098	0.46191	Hybrid Connectors	Pile	Sawtooth	Shear Wall	Cross-Braced	0.00391	0.04919
36.3524	2	3.90708	0.1948	574.215	8926460082.52467	0.03871	0.02697	37206.9	3.49977	0.28214	1.88081	0.51648	Hybrid Connectors	Shallow	Flat	Hybrid System	Cross-Braced	0.00405	0.00829
66.7387	7	2.7297	0.11589	623.74	15599540855.10032	0.02885	0.03712	23696.1	5.42387	0.08624	0.98026	0.25313	Timber Pegs	Deep	Hip	Shear Wall	Symmetric	0.00424	0.03598
79.1093	12	2.51477	0.43712	651.456	10710032897.7949	0.04442	0.03071	54950.1	6.6937	0.31041	0.85682	0.44323	Hybrid Connectors	Pile	Flat	Moment Frame	Asymmetric	0.00769	0.11355
20.5292	12	2.85713	0.3007	773.934	13705725171.546	0.06022	0.03392	52575.5	2.01825	0.24478	3.84254	0.27132	Timber Pegs	Shallow	Flat	Shear Wall	Cross-Braced	0.00248	0.03861
51.5891	14	3.73042	0.38076	502.698	12570547486.28902	0.04616	0.02306	45826	3.10398	0.35261	2.56137	0.75284	Hybrid Connectors	Shallow	Flat	Hybrid System	Symmetric	0.0047	0.07868
36.6624	12	2.81398	0.41848	644.5	8860091304.45709	0.01053	0.01732	70886.8	2.39281	0.11897	3.33778	0.23278	Hybrid Connectors	Deep	Hip	Hybrid System	Cross-Braced	0.00167	0.02157
77.894	19	2.86132	0.58624	529.888	12490755583.04702	0.01548	0.04239	32694.7	6.47276	0.44833	2.37446	0.212	Hybrid Connectors	Shallow	Gable	Moment Frame	Symmetric	0.00903	0.16485
68.9483	16	2.69485	0.13413	486.773	13288188347.39898	0.06049	0.04623	15860.3	6.60846	0.48326	1.89473	0.71275	Timber Pegs	Deep	Hip	Shear Wall	Cross-Braced	0.00729	0.10717
68.683	2	3.57315	0.30896	433.968	15052138058.50904	0.038	0.03043	36025.5	2.79161	0.26365	1.20094	0.74659	Timber Pegs	Deep	Gable	Moment Frame	Symmetric	0.00412	0.01033
42.8085	8	2.60376	0.22295	648.284	8560685139.35314	0.06493	0.0222	15630.9	1.02891	0.1464	3.49743	0.54694	Steel Joints	Shallow	Gable	Moment Frame	Cross-Braced	0.00549	0.04736
39.0374	14	2.99681	0.33836	752.834	10365071880.77472	0.05546	0.03045	50333.4	3.96345	0.39297	0.7223	0.42251	Steel Joints	Pile	Gable	Moment Frame	Cross-Braced	0.00457	0.07674
29.1385	13	2.92375	0.56024	540.557	13538727551.3009	0.05071	0.04516	39586.1	5.80996	0.5757	3.65082	0.36552	Hybrid Connectors	Shallow	Hip	Moment Frame	Symmetric	0.00637	0.09095
13.9463	19	3.33274	0.46199	621.067	8274653086.9745	0.0731	0.03766	67906.3	5.35752	0.43528	1.21754	0.28192	Hybrid Connectors	Pile	Sawtooth	Moment Frame	Cross-Braced	0.00559	0.13295
70.5306	16	3.59562	0.43097	656.854	9628427649.41977	0.01149	0.04434	66843	4.1199	0.11792	0.53336	0.53896	Hybrid Connectors	Deep	Sawtooth	Moment Frame	Symmetric	0.0053	0.10166
66.9031	9	3.29931	0.32062	565.86	9749363171.23734	0.02085	0.02314	43251.5	3.11359	0.26847	0.86364	0.54376	Timber Pegs	Deep	Gable	Shear Wall	Cross-Braced	0.00441	0.03711
79.9802	11	3.89654	0.43556	761.339	13354611302.18859	0.05371	0.03848	29071.5	4.32071	0.55345	3.59228	0.51917	Hybrid Connectors	Shallow	Hip	Moment Frame	Cross-Braced	0.01111	0.14677
79.7646	8	3.92716	0.11619	545.102	10287685435.80358	0.01461	0.03612	42457.9	1.10572	0.39893	0.75798	0.74478	Steel Joints	Shallow	Sawtooth	Moment Frame	Symmetric	0.00805	0.0648
48.8802	19	3.0422	0.39312	450.004	12796765298.08126	0.05515	0.03286	56685.7	1.51709	0.13093	1.74334	0.26984	Hybrid Connectors	Shallow	Sawtooth	Shear Wall	Cross-Braced	0.00263	0.06038
63.8291	17	3.66652	0.37689	457.608	15722787573.41046	0.07889	0.03113	27363.4	2.13874	0.44853	1.37611	0.66901	Steel Joints	Deep	Hip	Hybrid System	Cross-Braced	0.00816	0.17737
76.1336	7	3.6082	0.27332	756.343	14345943856.00987	0.07152	0.03204	65248	5.37784	0.24444	0.62899	0.4811	Hybrid Connectors	Shallow	Flat	Shear Wall	Symmetric	0.00466	0.04152
69.4753	10	3.83945	0.20076	795.203	10663222437.15605	0.05136	0.04399	36486.4	2.53159	0.31924	2.36013	0.36866	Hybrid Connectors	Pile	Sawtooth	Shear Wall	Asymmetric	0.00744	0.07066
27.3144	14	3.17192	0.50378	515.575	11779199750.71492	0.07258	0.04664	75591.5	3.96365	0.27828	3.99417	0.67712	Hybrid Connectors	Pile	Sawtooth	Hybrid System	Symmetric	0.0028	0.03609
41.5381	9	3.29571	0.12693	457.441	9605391216.80802	0.01814	0.01451	48271.6	5.34988	0.44913	3.48553	0.33837	Steel Joints	Deep	Hip	Shear Wall	Asymmetric	0.00601	0.06547
19.0412	17	3.12366	0.13484	592.885	8125760082.4276	0.04183	0.03275	70063.2	6.81404	0.16985	1.09112	0.36164	Steel Joints	Deep	Hip	Hybrid System	Cross-Braced	0.00335	0.06735
76.7836	14	3.77557	0.32026	683.811	10317723184.99887	0.04001	0.04674	55033	4.8476	0.2636	3.59511	0.89898	Timber Pegs	Shallow	Hip	Moment Frame	Asymmetric	0.00831	0.11291
52.4322	14	2.84455	0.22628	644.961	10955268889.6395	0.03355	0.01539	51049.1	2.23989	0.4595	2.08128	0.82207	Steel Joints	Shallow	Sawtooth	Shear Wall	Asymmetric	0.00626	0.10287
26.005	18	2.85956	0.47273	780.443	12514937383.3478	0.01001	0.02651	59338.5	7.66218	0.43763	1.45638	0.688	Hybrid Connectors	Pile	Hip	Hybrid System	Symmetric	0.00316	0.05148
57.0191	6	3.05891	0.4171	727.111	15552533194.10984	0.07237	0.01356	67746.9	1.63011	0.16096	2.74107	0.42103	Steel Joints	Pile	Gable	Moment Frame	Asymmetric	0.00156	0.01079
53.269	18	2.84551	0.48627	747.589	15582816584.57467	0.06444	0.01454	56893	3.56984	0.24287	1.25843	0.5757	Hybrid Connectors	Deep	Gable	Hybrid System	Asymmetric	0.0028	0.06209
35.0714	10	3.34151	0.26234	616.667	8560786390.87431	0.0557	0.04616	66820.6	7.44927	0.0579	3.57878	0.28863	Hybrid Connectors	Shallow	Hip	Hybrid System	Cross-Braced	0.00167	0.01931
17.949	3	2.70174	0.47026	530.91	12917165436.24936	0.01903	0.02785	27380.2	5.21633	0.34159	2.68464	0.43377	Steel Joints	Shallow	Sawtooth	Hybrid System	Symmetric	0.00144	0.00399
57.0101	19	2.98028	0.53115	680.694	8338821207.10285	0.03647	0.03755	33038.6	5.63857	0.20452	0.97608	0.24758	Timber Pegs	Shallow	Sawtooth	Shear Wall	Symmetric	0.00551	0.13582
46.4215	10	3.87017	0.27264	575.621	13184648598.52563	0.0747	0.01556	29932	3.11185	0.05653	2.49727	0.62722	Steel Joints	Shallow	Sawtooth	Moment Frame	Asymmetric	0.00105	0.01097
64.0623	7	3.11384	0.26995	515.102	8941624498.20117	0.05319	0.01088	66889.7	1.54977	0.28359	2.2863	0.80025	Steel Joints	Pile	Hip	Hybrid System	Cross-Braced	0.00677	0.04984
46.4115	12	3.62235	0.54998	460.908	15571222600.1768	0.05224	0.04562	20598.4	3.56033	0.55978	2.15009	0.76669	Hybrid Connectors	Shallow	Flat	Moment Frame	Symmetric	0.00467	0.05239
69.6527	7	2.67019	0.1249	611.15	14914709460.31176	0.07392	0.03298	66731.1	3.8151	0.55787	1.77742	0.79926	Steel Joints	Pile	Gable	Hybrid System	Cross-Braced	0.00974	0.06593
48.6335	7	2.87135	0.27509	637.701	8178630644.42707	0.04919	0.0108	40287.7	2.89191	0.25466	2.15972	0.32222	Timber Pegs	Deep	Hip	Hybrid System	Asymmetric	0.00478	0.03375
49.2657	14	3.71102	0.15934	627.514	14257053795.66285	0.05183	0.04969	20168	2.5084	0.29705	2.55104	0.65506	Hybrid Connectors	Shallow	Flat	Shear Wall	Asymmetric	0.00282	0.04821
71.3658	12	3.64449	0.11449	446.619	13087176937.36489	0.0342	0.02969	42587.7	3.48856	0.18347	3.06749	0.86972	Steel Joints	Pile	Flat	Moment Frame	Symmetric	0.00566	0.07995
38.2438	15	3.07923	0.15643	627.995	11962953525.07503	0.036	0.02904	34532.6	5.47592	0.08757	3.71256	0.74828	Timber Pegs	Pile	Hip	Hybrid System	Asymmetric	0.00231	0.03931
19.3811	3	3.9316	0.31562	467.366	12821075894.01991	0.05799	0.03484	53476.9	7.64324	0.43166	0.65534	0.20237	Hybrid Connectors	Pile	Flat	Hybrid System	Cross-Braced	0.0048	0.01793
12.0148	9	3.86596	0.44348	665.486	13426000483.7051	0.03243	0.01032	45714.2	5.92647	0.49003	2.4927	0.81761	Timber Pegs	Shallow	Flat	Moment Frame	Cross-Braced	0.00233	0.02721
62.8596	4	3.94345	0.24464	571.754	15075659804.4841	0.04914	0.03277	34290.5	6.45722	0.53406	3.13191	0.69405	Timber Pegs	Pile	Flat	Hybrid System	Asymmetric	0.00717	0.03023
53.4217	4	3.14187	0.52484	739.515	14138861288.34196	0.02954	0.03518	71047.3	3.14247	0.56441	0.90444	0.28544	Hybrid Connectors	Pile	Gable	Shear Wall	Asymmetric	0.00674	0.02849
59.2856	2	2.79621	0.31881	711.306	12603022554.63992	0.02163	0.02188	41443.4	1.73285	0.55378	3.69024	0.41968	Steel Joints	Deep	Flat	Shear Wall	Cross-Braced	0.00827	0.01975
24.9075	19	3.43999	0.58411	689.753	14596925285.96007	0.04181	0.03907	45594.8	3.04059	0.06506	1.35746	0.28226	Timber Pegs	Shallow	Flat	Shear Wall	Asymmetric	0.00192	0.04227
19.546	18	3.52716	0.57708	680.295	15895383652.0288	0.02522	0.0251	70030.9	3.81858	0.58795	3.41666	0.71087	Hybrid Connectors	Pile	Hip	Hybrid System	Asymmetric	0.0037	0.0603
11.0181	14	2.68816	0.48664	624.195	10401456167.14636	0.07289	0.03871	20788.7	5.82917	0.25873	2.81702	0.20247	Steel Joints	Pile	Hip	Shear Wall	Asymmetric	0.00338	0.05499
34.5411	4	3.67972	0.5662	424.445	8947365552.14614	0.03125	0.01575	40343.1	7.57551	0.53736	2.45841	0.52517	Timber Pegs	Shallow	Gable	Hybrid System	Cross-Braced	0.00649	0.03083
51.2942	2	2.52709	0.45355	662.196	13851586085.6696	0.05182	0.04655	41185.7	6.66505	0.29242	3.54235	0.89987	Hybrid Connectors	Shallow	Hip	Shear Wall	Asymmetric	0.00526	0.01362
37.4571	5	3.22409	0.54779	586.769	15828770671.30386	0.02844	0.04518	47228.7	2.8648	0.2822	3.89232	0.79579	Timber Pegs	Pile	Gable	Moment Frame	Cross-Braced	0.00442	0.02509
40.6232	14	2.99652	0.21824	587.822	8933647369.61974	0.02806	0.01603	21897.8	6.7421	0.05615	3.98996	0.61106	Steel Joints	Shallow	Flat	Shear Wall	Symmetric	0.00361	0.05929
73.2911	18	3.61045	0.27271	551.609	11453658064.06594	0.03454	0.04754	21672.9	3.88223	0.07884	2.89148	0.68575	Steel Joints	Shallow	Flat	Moment Frame	Asymmetric	0.0031	0.06776
34.3779	12	2.96914	0.47647	771.628	8498141137.48578	0.07411	0.03231	42067	2.22807	0.4192	1.68696	0.62255	Steel Joints	Shallow	Flat	Shear Wall	Asymmetric	0.00402	0.04521
45.9793	3	3.74021	0.31228	499.781	14212255542.16632	0.0374	0.03807	17146.9	4.22877	0.5657	3.56145	0.76759	Hybrid Connectors	Shallow	Hip	Hybrid System	Asymmetric	0.00725	0.02596
64.8557	17	3.39243	0.51866	526.638	15589669725.7369	0.06749	0.04361	31574	4.94254	0.17342	2.79022	0.82019	Steel Joints	Shallow	Gable	Moment Frame	Symmetric	0.0053	0.10089
37.758	3	3.69084	0.53882	785.216	11991953235.616	0.02381	0.01334	28076.5	6.34384	0.10166	1.63165	0.73661	Steel Joints	Pile	Hip	Moment Frame	Asymmetric	0.00338	0.00954
53.5461	17	3.98401	0.24986	724.061	11276169178.08151	0.01337	0.01677	46810.1	3.44928	0.16762	3.76328	0.32737	Hybrid Connectors	Pile	Hip	Hybrid System	Cross-Braced	0.00398	0.07895
70.3655	10	3.51874	0.51173	405.635	15261752186.00417	0.06472	0.02162	15725.4	2.02746	0.16678	3.11678	0.46076	Steel Joints	Deep	Gable	Moment Frame	Asymmetric	0.00405	0.04026
76.4664	2	3.97743	0.17713	762.443	9067107114.53693	0.04793	0.02909	58922.7	1.66047	0.21122	2.0849	0.74909	Steel Joints	Deep	Gable	Moment Frame	Cross-Braced	0.0067	0.01493
20.2951	11	2.54325	0.2671	490.659	15132674491.8002	0.04526	0.02384	70613.2	1.78712	0.10211	2.09072	0.77622	Steel Joints	Shallow	Sawtooth	Hybrid System	Cross-Braced	0.00431	0.04799
74.8611	2	3.00721	0.35898	682.373	11137008022.41094	0.02905	0.03023	60938.2	7.65016	0.17954	3.98575	0.64016	Hybrid Connectors	Shallow	Sawtooth	Moment Frame	Cross-Braced	0.00312	0.00587
44.4481	3	2.66178	0.21322	621.229	12475251298.86318	0.01506	0.01744	68175.1	7.66226	0.5567	1.80798	0.6999	Steel Joints	Pile	Sawtooth	Moment Frame	Cross-Braced	0.00474	0.01424
28.0771	17	2.89346	0.38963	614.725	12226336841.02647	0.0438	0.03729	56815.6	7.7813	0.53962	0.82928	0.32215	Timber Pegs	Deep	Gable	Hybrid System	Cross-Braced	0.00671	0.12269
42.1395	13	3.75833	0.38935	687.169	12927833395.28356	0.07071	0.01223	47978.9	3.11742	0.22397	2.38497	0.46087	Hybrid Connectors	Shallow	Flat	Moment Frame	Asymmetric	0.0035	0.0499
78.6023	9	2.54848	0.20345	482.873	15536986510.06003	0.0184	0.02446	29236.4	2.3413	0.59829	3.59699	0.57425	Timber Pegs	Shallow	Hip	Hybrid System	Asymmetric	0.00945	0.08159
44.4833	19	3.28027	0.49782	463.61	15609016258.13902	0.07504	0.01716	33175.7	7.8664	0.21409	2.54582	0.8886	Hybrid Connectors	Deep	Hip	Moment Frame	Asymmetric	0.00444	0.08679
33.0126	3	3.35069	0.41582	660.765	14649186137.30948	0.02923	0.0392	35651	7.91785	0.44701	3.27581	0.75945	Hybrid Connectors	Deep	Sawtooth	Hybrid System	Cross-Braced	0.00531	0.01982
54.3381	14	3.34173	0.25888	516.232	9532352616.3024	0.04725	0.04535	17471.1	1.54845	0.4042	0.69203	0.33483	Hybrid Connectors	Shallow	Flat	Shear Wall	Symmetric	0.00792	0.14023
26.8102	7	3.21295	0.21609	789.58	10668130595.10767	0.01466	0.01315	74350.8	6.2677	0.0855	2.85688	0.44668	Timber Pegs	Deep	Gable	Moment Frame	Asymmetric	0.00243	0.01899
15.3104	7	3.6859	0.53938	580.605	11902598802.03636	0.03975	0.0414	73519.7	3.02065	0.23826	0.77718	0.35183	Steel Joints	Deep	Hip	Moment Frame	Asymmetric	0.00305	0.02342
19.0216	10	2.70031	0.51787	444.639	15243687514.94814	0.01881	0.04583	22005.6	7.36509	0.57332	2.44725	0.30658	Steel Joints	Deep	Flat	Shear Wall	Asymmetric	0.00459	0.052
18.9632	17	2.96587	0.21488	674.326	12166918590.7697	0.01336	0.04896	51185.1	1.62458	0.07798	2.24219	0.28399	Steel Joints	Pile	Hip	Shear Wall	Cross-Braced	0.0037	0.06197
20.6332	12	3.42359	0.1178	522.464	15819485317.35038	0.07766	0.03318	45396.7	7.22004	0.14619	3.80962	0.87599	Steel Joints	Shallow	Hip	Hybrid System	Asymmetric	0.00104	0.01611
19.7179	8	3.53643	0.50227	459.435	15870729373.35372	0.06111	0.0231	59421.9	1.01835	0.58402	0.96363	0.83464	Hybrid Connectors	Deep	Hip	Moment Frame	Cross-Braced	0.00285	0.02734
54.8612	11	3.10622	0.40775	569.129	12788674075.70386	0.06033	0.02288	54196.1	4.65385	0.07189	0.53322	0.53827	Hybrid Connectors	Deep	Gable	Moment Frame	Asymmetric	0.00236	0.02584
22.7316	11	3.81306	0.15044	785.689	15019962716.38249	0.01634	0.02516	23080.9	3.34895	0.29563	0.98074	0.58398	Timber Pegs	Shallow	Gable	Hybrid System	Asymmetric	0.00372	0.04133
34.1967	19	3.12324	0.39368	564.572	15993781696.19119	0.07505	0.03451	57905	3.99134	0.55509	1.09747	0.78704	Steel Joints	Pile	Hip	Shear Wall	Cross-Braced	0.00437	0.09633
72.7752	10	3.10416	0.32609	538.934	14797732144.16976	0.04286	0.02961	54576.7	4.03649	0.56902	1.37819	0.65419	Hybrid Connectors	Shallow	Gable	Moment Frame	Cross-Braced	0.00747	0.07686
43.1773	16	2.55431	0.48728	577.804	13255288105.49004	0.06966	0.03615	49529.5	5.57522	0.58863	3.35281	0.71286	Steel Joints	Deep	Flat	Shear Wall	Asymmetric	0.00464	0.07735
56.729	5	3.32671	0.20454	404.846	14761068204.16396	0.01088	0.01157	41156.4	1.16168	0.31473	1.81908	0.7538	Steel Joints	Deep	Flat	Hybrid System	Cross-Braced	0.00617	0.03739
22.0624	9	3.56302	0.32658	453.241	8661240494.31857	0.03087	0.01424	77069.9	5.83955	0.09756	3.44265	0.53812	Timber Pegs	Shallow	Hip	Moment Frame	Cross-Braced	0.00231	0.02089
23.4602	10	2.67166	0.17812	739.87	13078570540.23872	0.07972	0.04906	70213.6	1.15539	0.47499	1.45177	0.88236	Hybrid Connectors	Pile	Sawtooth	Hybrid System	Cross-Braced	0.00334	0.03953
12.8608	14	2.95815	0.57876	791.214	9732176257.88004	0.03995	0.04982	53030.5	2.29692	0.43994	3.51189	0.63986	Steel Joints	Shallow	Flat	Hybrid System	Symmetric	0.00351	0.06256
21.8255	10	3.67189	0.48937	463.177	8928509205.20539	0.07219	0.03987	15414.6	5.24719	0.36879	0.52832	0.64344	Timber Pegs	Shallow	Gable	Moment Frame	Cross-Braced	0.00265	0.02519
29.5013	5	3.04888	0.46836	614.207	15142970018.62482	0.03296	0.02026	43088	1.60506	0.53853	3.77087	0.29873	Timber Pegs	Shallow	Gable	Shear Wall	Cross-Braced	0.00406	0.01945
22.3907	18	2.8624	0.4451	786.533	13117159550.06443	0.04677	0.04814	60522.1	7.93633	0.55136	3.11117	0.89142	Steel Joints	Pile	Flat	Shear Wall	Symmetric	0.0052	0.11946
16.2092	17	3.5083	0.31167	462.633	9948372367.37539	0.0698	0.01855	22624.1	6.49069	0.42578	1.94456	0.24954	Steel Joints	Shallow	Sawtooth	Hybrid System	Cross-Braced	0.00457	0.07619
18.4445	16	2.79514	0.56164	474.524	11094258381.92119	0.05241	0.03926	41425.7	5.93966	0.11165	2.52067	0.88995	Timber Pegs	Shallow	Hip	Hybrid System	Symmetric	0.00354	0.05141
42.2545	4	3.84348	0.13646	770.727	15786212362.82713	0.06076	0.01461	27462.1	2.87377	0.10254	3.76556	0.8374	Timber Pegs	Shallow	Flat	Shear Wall	Asymmetric	0.00255	0.01274
24.4434	6	2.6584	0.50163	682.275	14897456423.03703	0.02602	0.03596	36979.3	1.33995	0.27475	2.53896	0.79949	Steel Joints	Deep	Gable	Hybrid System	Asymmetric	0.00258	0.01565
35.4989	6	3.55982	0.20762	460.787	8124654364.00413	0.02091	0.04038	16733.5	7.85147	0.21099	1.29999	0.67152	Steel Joints	Pile	Sawtooth	Hybrid System	Asymmetric	0.00546	0.03341
45.2392	16	3.24932	0.26201	557.397	15838407961.05876	0.02612	0.04439	23237.6	2.03494	0.12314	2.50506	0.6262	Timber Pegs	Deep	Hip	Moment Frame	Cross-Braced	0.00158	0.02512
58.3276	19	3.80489	0.35971	422.508	10948235786.77166	0.04451	0.03937	44559.2	6.81397	0.38615	3.55007	0.89763	Hybrid Connectors	Deep	Gable	Hybrid System	Symmetric	0.00766	0.1844
12.7518	16	2.68929	0.49133	573.069	13563345327.8874	0.06607	0.04694	73382.3	2.38262	0.42594	3.95607	0.8818	Timber Pegs	Shallow	Hip	Hybrid System	Asymmetric	0.00448	0.08679
65.9587	3	3.51684	0.51927	711.161	13701412516.87355	0.03478	0.03084	46887.8	3.61867	0.43388	2.54429	0.76828	Timber Pegs	Deep	Hip	Moment Frame	Cross-Braced	0.00602	0.02057
53.953	14	3.35808	0.39187	621.589	15293475485.65622	0.04954	0.0371	44450	5.85513	0.1464	1.04476	0.2608	Hybrid Connectors	Shallow	Sawtooth	Shear Wall	Asymmetric	0.00206	0.03117
15.7231	5	3.22014	0.30152	658.977	15080487009.62892	0.06634	0.02478	66192	7.61755	0.21821	3.20113	0.46052	Steel Joints	Shallow	Hip	Moment Frame	Asymmetric	0.00262	0.01255
71.1505	11	3.23711	0.57325	530.728	10253836731.59729	0.02671	0.01042	32409	1.13848	0.15948	3.98919	0.80615	Timber Pegs	Shallow	Gable	Shear Wall	Asymmetric	0.00349	0.04876
74.4611	14	3.58297	0.22326	464.558	13148283826.28585	0.07181	0.04027	21179.5	2.82538	0.38073	2.15773	0.69176	Steel Joints	Deep	Hip	Moment Frame	Cross-Braced	0.00846	0.14203
14.2755	11	3.90661	0.50155	405.247	11149643383.43204	0.07672	0.04479	28622.2	6.35476	0.36189	1.84306	0.2854	Hybrid Connectors	Pile	Hip	Hybrid System	Symmetric	0.00212	0.02358
29.3814	10	2.63688	0.40602	728.525	12204349891.67776	0.01273	0.01696	66434.6	2.21376	0.32682	2.43375	0.44377	Timber Pegs	Shallow	Flat	Shear Wall	Symmetric	0.00313	0.04009
66.4341	9	2.52925	0.28845	654.662	12437428203.47951	0.01414	0.01115	59008.1	1.78019	0.21283	1.07668	0.2136	Steel Joints	Pile	Flat	Moment Frame	Symmetric	0.00618	0.07086
62.3782	4	3.70856	0.10068	491.728	11170747566.6483	0.01637	0.01658	20949.7	1.32329	0.18038	3.89949	0.82496	Steel Joints	Pile	Gable	Moment Frame	Symmetric	0.00322	0.01498
22.9165	17	2.66225	0.3233	567.374	11711152163.52342	0.06437	0.04581	58361.1	4.51743	0.53972	3.43417	0.7229	Steel Joints	Deep	Hip	Shear Wall	Cross-Braced	0.00598	0.13154
24.6545	15	3.98005	0.23836	720.577	9666738143.36809	0.02325	0.02182	75550.8	6.37414	0.07687	0.89547	0.5051	Steel Joints	Shallow	Flat	Shear Wall	Cross-Braced	0.00137	0.02002
35.9331	10	3.42902	0.15217	615.48	12861171066.09178	0.0608	0.01935	17922.1	7.73214	0.41102	3.80779	0.73227	Steel Joints	Deep	Gable	Shear Wall	Cross-Braced	0.0063	0.0751
43.9166	12	3.4763	0.13758	520.064	14071678523.54208	0.04089	0.01058	55067.2	2.8724	0.06077	3.79987	0.8534	Steel Joints	Pile	Hip	Shear Wall	Asymmetric	0.00177	0.02047
53.2778	4	2.79834	0.27378	506.874	11437929632.9862	0.06854	0.02188	39645.7	1.84961	0.15661	1.60724	0.39592	Timber Pegs	Pile	Gable	Moment Frame	Symmetric	0.00274	0.01289
35.824	6	2.86047	0.40738	487.046	15821440705.63255	0.0666	0.03863	47567	3.81787	0.20922	2.667	0.40007	Timber Pegs	Pile	Hip	Shear Wall	Cross-Braced	0.00305	0.02321
42.3774	11	3.48903	0.51876	729.492	8457811259.29175	0.07718	0.04836	49331.6	1.38808	0.53757	0.88764	0.53786	Hybrid Connectors	Shallow	Sawtooth	Shear Wall	Asymmetric	0.00773	0.09482
62.323	14	3.86459	0.19178	632.744	12713285453.97772	0.02757	0.02251	65118	3.31952	0.12575	0.79467	0.69483	Steel Joints	Shallow	Flat	Shear Wall	Asymmetric	0.0023	0.03889
12.5678	5	3.97359	0.31232	683.663	12668806187.5501	0.02605	0.01963	51205.8	5.50156	0.56579	2.25628	0.89513	Hybrid Connectors	Deep	Sawtooth	Hybrid System	Asymmetric	0.00271	0.01297
27.6706	14	2.79705	0.29598	744.048	8.29037e+09	0.01221	0.04552	53550.6	2.17716	0.4985	0.67387	0.31405	Timber Pegs	Pile	Hip	Shear Wall	Symmetric	0.00671	0.10831
59.9345	13	2.70118	0.3567	794.745	9796561379.1819	0.03873	0.0441	36639.3	5.42314	0.42348	3.56212	0.43949	Hybrid Connectors	Shallow	Sawtooth	Hybrid System	Cross-Braced	0.0093	0.1119
72.6645	6	2.5846	0.50479	499.793	15244340669.19652	0.04213	0.02313	23186.4	7.80364	0.27646	3.74833	0.45441	Timber Pegs	Pile	Sawtooth	Shear Wall	Asymmetric	0.00633	0.03475
45.8174	11	3.80245	0.37682	472.361	12356112356.87371	0.07752	0.01275	59377.6	7.0494	0.54789	0.73557	0.70808	Timber Pegs	Shallow	Flat	Shear Wall	Cross-Braced	0.00772	0.09802
47.2479	10	2.94207	0.52333	584.799	11491086999.74304	0.06815	0.04968	15031.3	3.49784	0.34038	0.6655	0.82062	Hybrid Connectors	Deep	Sawtooth	Moment Frame	Asymmetric	0.00334	0.03771
17.502	8	2.50272	0.35928	414.029	11323971564.29471	0.02168	0.03723	36366.6	3.95047	0.25416	1.27496	0.32866	Timber Pegs	Pile	Hip	Moment Frame	Asymmetric	0.00267	0.02201
41.3189	3	2.83573	0.40192	716.687	15105286656.16087	0.06589	0.04706	29172.9	3.93524	0.37209	3.75485	0.69956	Timber Pegs	Shallow	Hip	Moment Frame	Cross-Braced	0.0031	0.01028
47.2832	8	3.01066	0.31869	753.504	10936249404.97269	0.02248	0.02367	40254.7	7.01931	0.17775	3.19155	0.83674	Hybrid Connectors	Deep	Sawtooth	Moment Frame	Asymmetric	0.00215	0.02023
26.9729	9	3.98648	0.51155	674.416	14873334898.61006	0.01544	0.03591	35232.4	7.95679	0.20008	2.86774	0.28491	Hybrid Connectors	Deep	Flat	Shear Wall	Asymmetric	0.0038	0.03965
28.847	8	3.28531	0.56191	507.198	10473540794.4756	0.0686	0.03698	60774.1	6.78127	0.55562	3.21722	0.64454	Steel Joints	Shallow	Flat	Hybrid System	Asymmetric	0.00671	0.04993
36.4099	15	2.80707	0.41957	449.262	12252031876.02275	0.07832	0.04492	31913.4	4.90683	0.48666	1.19817	0.34167	Hybrid Connectors	Deep	Sawtooth	Shear Wall	Symmetric	0.0066	0.11601
11.405	6	3.00223	0.51039	552.858	9150558156.28727	0.01617	0.04972	51448.8	1.68156	0.33243	1.39806	0.5088	Timber Pegs	Shallow	Flat	Shear Wall	Asymmetric	0.00453	0.0316
32.5455	19	2.99546	0.1295	733.334	14600242497.94756	0.06697	0.01435	44625.1	7.68139	0.27911	1.6117	0.28877	Steel Joints	Pile	Sawtooth	Shear Wall	Symmetric	0.00383	0.08503
24.8014	13	2.52959	0.55306	539.131	13887798968.03862	0.07014	0.03524	67068.7	7.02032	0.49416	2.61773	0.67853	Timber Pegs	Deep	Sawtooth	Moment Frame	Symmetric	0.00602	0.097
32.9248	18	2.70277	0.19446	413.702	12240744507.79813	0.01831	0.02346	42826	6.88988	0.36385	2.62877	0.48096	Hybrid Connectors	Pile	Gable	Shear Wall	Cross-Braced	0.00424	0.08624
18.3834	14	3.54279	0.22826	509.712	8207210459.83178	0.02983	0.04247	71151.9	3.74273	0.27827	1.23013	0.59708	Timber Pegs	Shallow	Sawtooth	Shear Wall	Symmetric	0.00498	0.08889
72.3369	3	2.68038	0.12667	795.978	11850058654.86043	0.06136	0.04017	15009.5	4.1302	0.3335	2.02855	0.56648	Hybrid Connectors	Pile	Flat	Hybrid System	Asymmetric	0.00522	0.02024
51.5515	14	2.8461	0.5827	670.668	9801572225.80198	0.06654	0.0457	54314.4	1.83763	0.17799	2.91507	0.68579	Hybrid Connectors	Deep	Hip	Moment Frame	Symmetric	0.00283	0.04764
57.5372	8	3.02611	0.52601	760.342	11306994367.00016	0.03478	0.02375	15637.5	7.56511	0.16108	1.58367	0.8269	Hybrid Connectors	Deep	Sawtooth	Hybrid System	Cross-Braced	0.00429	0.03579
65.242	11	3.6366	0.55659	709.946	14851411910.86916	0.0212	0.01738	61405.7	7.60264	0.594	0.76417	0.39582	Steel Joints	Deep	Gable	Hybrid System	Cross-Braced	0.00659	0.06935
44.8909	7	3.3736	0.52361	615.882	14156826442.80586	0.05538	0.01087	30270	2.78109	0.58328	1.19086	0.61662	Hybrid Connectors	Deep	Gable	Shear Wall	Asymmetric	0.00465	0.03995
16.0844	4	3.5335	0.33977	459.476	9935623276.06078	0.05914	0.02022	39698.8	5.87205	0.28145	1.07657	0.60164	Timber Pegs	Shallow	Gable	Hybrid System	Symmetric	0.00191	0.00733
47.5975	4	3.35052	0.56204	539.458	15879627463.4044	0.04525	0.02469	39728.4	2.42443	0.33339	2.7118	0.4206	Steel Joints	Pile	Gable	Hybrid System	Symmetric	0.00547	0.02097
51.0789	19	3.52539	0.58474	633.496	15225684050.32374	0.02015	0.04784	70017.5	3.75063	0.50496	0.73992	0.54971	Steel Joints	Shallow	Flat	Shear Wall	Cross-Braced	0.00761	0.18337
62.1808	12	2.50426	0.35128	748.253	12229387545.07013	0.06911	0.02965	21636	3.11667	0.44921	3.59662	0.22832	Steel Joints	Deep	Hip	Moment Frame	Cross-Braced	0.00665	0.08974
40.2162	6	3.89635	0.18781	507.47	12241202562.30331	0.05517	0.03226	58348.3	3.72714	0.10475	0.79535	0.49885	Timber Pegs	Pile	Sawtooth	Shear Wall	Cross-Braced	0.00469	0.02865
18.9306	16	2.66638	0.42931	448.491	15210127720.02642	0.07084	0.04521	78781.7	3.16281	0.25604	2.59268	0.38937	Hybrid Connectors	Deep	Sawtooth	Moment Frame	Cross-Braced	0.00399	0.08205
29.8643	17	3.10937	0.58772	623.533	13089158467.51386	0.07531	0.0454	16455	3.41704	0.18758	3.75336	0.80478	Steel Joints	Pile	Hip	Hybrid System	Cross-Braced	0.00197	0.03954
35.4158	10	3.65656	0.53607	470.6	12293507294.90218	0.0664	0.03112	77783.1	6.53742	0.59595	0.71848	0.45045	Hybrid Connectors	Pile	Sawtooth	Moment Frame	Symmetric	0.00633	0.07056
55.2142	5	3.15285	0.53091	644.145	13993188189.44743	0.07711	0.01455	16196.3	3.10019	0.46179	1.84087	0.33455	Hybrid Connectors	Deep	Sawtooth	Shear Wall	Symmetric	0.00812	0.04189
49.9545	16	3.92026	0.56691	505.409	9880776922.16602	0.0768	0.02082	69674.7	6.70287	0.07627	1.64781	0.57077	Timber Pegs	Shallow	Gable	Moment Frame	Symmetric	0.0043	0.08049
34.9268	13	3.20138	0.54698	492.385	15027019357.5648	0.05335	0.02828	77480.9	4.97546	0.54502	1.70473	0.76768	Steel Joints	Deep	Gable	Shear Wall	Asymmetric	0.00443	0.06868
79.0561	4	3.81241	0.48814	559.672	12251321923.26444	0.06097	0.04005	79546.8	6.46311	0.56038	2.60109	0.44783	Timber Pegs	Pile	Flat	Shear Wall	Asymmetric	0.00961	0.04555
52.4042	15	3.71624	0.45914	637.277	12827994359.77361	0.05896	0.03847	44842.9	7.43223	0.2333	1.41736	0.79278	Steel Joints	Shallow	Hip	Shear Wall	Asymmetric	0.00549	0.08051
26.6059	18	3.97148	0.23238	618.127	8719550970.03868	0.05348	0.03571	71352.2	1.96897	0.40309	0.59563	0.42829	Steel Joints	Shallow	Flat	Moment Frame	Symmetric	0.00507	0.1076
17.1248	7	3.88982	0.41067	497.894	10476071670.09785	0.01135	0.04521	22952.1	3.40723	0.42512	3.86796	0.71492	Hybrid Connectors	Shallow	Sawtooth	Hybrid System	Symmetric	0.00234	0.01852
20.7001	5	3.84719	0.36074	756.447	11413882693.37676	0.03491	0.04211	42650	1.3889	0.45125	3.12072	0.28068	Hybrid Connectors	Shallow	Gable	Hybrid System	Asymmetric	0.00326	0.02022
27.217	8	3.59741	0.53097	443.953	11311276187.48816	0.01701	0.04928	35018.4	3.84837	0.43143	0.97295	0.24354	Steel Joints	Pile	Gable	Hybrid System	Symmetric	0.00507	0.04663
21.2477	18	3.0505	0.34586	415.787	14226274929.42766	0.03102	0.04557	40686.5	2.66182	0.35784	2.09305	0.7163	Steel Joints	Pile	Gable	Moment Frame	Cross-Braced	0.00193	0.03324
23.0597	17	2.65919	0.16387	641.083	10258579179.92006	0.0148	0.01783	60628.8	5.00175	0.57461	0.71953	0.45788	Hybrid Connectors	Deep	Hip	Moment Frame	Asymmetric	0.0058	0.10123
29.9567	16	3.53297	0.10249	449.363	9456874098.74453	0.0744	0.0123	20686.2	6.48373	0.33181	0.5975	0.4751	Steel Joints	Pile	Sawtooth	Moment Frame	Symmetric	0.00529	0.10129
22.1362	9	3.96798	0.43894	601.956	12660938011.69802	0.04159	0.02658	79880.7	4.40456	0.111	0.66629	0.60191	Steel Joints	Deep	Hip	Moment Frame	Cross-Braced	0.0016	0.01725
72.7736	9	3.58991	0.37495	780.709	12920118866.93666	0.02326	0.0347	56279.4	3.33536	0.09423	3.14522	0.89081	Steel Joints	Pile	Gable	Shear Wall	Asymmetric	0.00287	0.02558
15.6164	19	3.89309	0.26548	679.432	8972666456.68993	0.05093	0.03572	71778.6	2.06789	0.06011	2.05723	0.32006	Timber Pegs	Deep	Hip	Shear Wall	Symmetric	0.00399	0.07896
46.7158	17	3.70646	0.18449	646.983	8019748023.88797	0.02375	0.0207	68930.2	1.18781	0.28536	3.45539	0.4099	Steel Joints	Shallow	Gable	Hybrid System	Symmetric	0.00684	0.10544
38.7278	11	2.74467	0.33336	629.922	15341192640.17487	0.06631	0.0444	64789.8	5.74518	0.20028	1.56825	0.65409	Steel Joints	Shallow	Hip	Moment Frame	Cross-Braced	0.00434	0.04925
78.7665	18	2.87381	0.15014	471.816	8637095976.90667	0.03141	0.02317	17549.5	1.21382	0.54237	3.21363	0.69067	Hybrid Connectors	Pile	Hip	Hybrid System	Asymmetric	0.01349	0.22109
17.8427	14	3.0128	0.26805	573.059	15182935455.536	0.03204	0.04676	48570.4	7.44587	0.52693	0.77277	0.6943	Hybrid Connectors	Shallow	Gable	Shear Wall	Symmetric	0.00236	0.04119
37.8499	14	2.75239	0.28961	537.009	11193718995.09129	0.0709	0.02886	36329.6	5.15961	0.51081	2.72288	0.61678	Timber Pegs	Deep	Sawtooth	Moment Frame	Cross-Braced	0.00638	0.10418
77.8629	8	3.37248	0.33281	781.23	13224447263.96054	0.04914	0.01042	22341	3.47307	0.527	1.76211	0.6118	Hybrid Connectors	Deep	Sawtooth	Hybrid System	Symmetric	0.01025	0.10557
70.5855	11	3.96318	0.33331	496.928	9484917525.65117	0.07211	0.01648	37294.4	1.2934	0.21368	1.46854	0.30367	Steel Joints	Shallow	Hip	Moment Frame	Symmetric	0.00377	0.05215
67.195	3	3.64219	0.2285	588.607	14591336222.61991	0.0389	0.01409	56912.2	3.89441	0.28436	3.35288	0.78424	Timber Pegs	Shallow	Gable	Hybrid System	Asymmetric	0.00356	0.01218
28.0532	5	3.13508	0.52511	775.232	9441547095.19899	0.03407	0.01176	29990.7	7.0711	0.22146	0.68173	0.20623	Steel Joints	Shallow	Flat	Moment Frame	Asymmetric	0.00346	0.01907
21.9621	7	2.50676	0.27777	715.672	11092073186.51925	0.04543	0.03856	43898.7	7.78876	0.09734	3.82336	0.4923	Steel Joints	Pile	Hip	Hybrid System	Symmetric	0.00225	0.01973
56.805	19	2.96991	0.21479	785.806	9904206235.84661	0.0143	0.01769	41292.1	1.5945	0.55823	3.24941	0.35079	Steel Joints	Deep	Flat	Moment Frame	Symmetric	0.01129	0.21876
75.0563	7	3.29014	0.1879	643.332	14700047661.4955	0.02079	0.04354	18410.1	6.43997	0.38876	1.74463	0.27304	Timber Pegs	Pile	Gable	Hybrid System	Asymmetric	0.00502	0.0348
48.9734	18	2.98638	0.26129	533.515	14866686509.19104	0.02537	0.02058	55825.4	2.8085	0.1229	3.96967	0.42364	Hybrid Connectors	Pile	Sawtooth	Shear Wall	Symmetric	0.00229	0.04393
50.0129	15	2.66655	0.13378	730.66	10976231114.96185	0.06717	0.01129	55225	3.65606	0.16333	1.20871	0.66003	Hybrid Connectors	Deep	Sawtooth	Hybrid System	Symmetric	0.00499	0.06897
29.5985	12	3.16415	0.11645	516.583	10459027768.03419	0.06137	0.04283	77816.9	4.83371	0.29791	1.90845	0.54796	Hybrid Connectors	Deep	Gable	Hybrid System	Symmetric	0.00443	0.05424
63.8645	3	2.87988	0.40257	465.909	14188523001.56132	0.02353	0.02865	34370.3	7.9631	0.07854	3.59708	0.81147	Steel Joints	Deep	Hip	Shear Wall	Cross-Braced	0.0031	0.00869
23.0931	4	3.86385	0.40957	682.516	15028095774.49001	0.02937	0.03398	42231.8	2.4617	0.1996	3.98882	0.61978	Timber Pegs	Pile	Sawtooth	Shear Wall	Cross-Braced	0.0037	0.01362
32.6576	12	2.65263	0.36479	655.582	12992159952.91251	0.0761	0.02345	41236.4	1.91349	0.4369	1.33689	0.37719	Hybrid Connectors	Deep	Hip	Hybrid System	Asymmetric	0.00278	0.03741
39.7805	7	2.57373	0.48114	751.58	15419229405.83283	0.01601	0.01184	74783.4	5.16484	0.55622	3.1009	0.56065	Timber Pegs	Shallow	Sawtooth	Moment Frame	Symmetric	0.0071	0.05877
45.5327	15	2.50797	0.11958	784.77	11064350502.80067	0.04832	0.02481	41562.2	6.97134	0.5608	1.57005	0.35917	Timber Pegs	Deep	Sawtooth	Shear Wall	Symmetric	0.00615	0.10289
26.9687	17	2.9921	0.56799	742.879	9215091216.1389	0.04654	0.03073	43779.7	5.53751	0.33602	3.18265	0.32506	Steel Joints	Pile	Hip	Moment Frame	Cross-Braced	0.00268	0.0423
18.0386	8	3.49058	0.14753	424.009	9437143858.53633	0.0608	0.01047	31402.4	3.43303	0.22169	0.93849	0.86851	Timber Pegs	Shallow	Gable	Shear Wall	Asymmetric	0.0024	0.02028
52.7434	9	3.59562	0.43701	665.805	13358655618.37776	0.0283	0.03297	15075.9	7.83888	0.55641	1.67659	0.52762	Hybrid Connectors	Shallow	Hip	Hybrid System	Asymmetric	0.00789	0.06708
30.2041	17	3.17989	0.1667	713.893	11260211384.62893	0.07543	0.04572	22179.3	7.96522	0.48265	0.7625	0.65585	Hybrid Connectors	Pile	Flat	Hybrid System	Symmetric	0.00398	0.0785
50.6867	8	3.52649	0.53995	792.771	9250516786.73454	0.03874	0.01871	60752.8	6.39454	0.37291	2.22164	0.8114	Timber Pegs	Pile	Sawtooth	Shear Wall	Symmetric	0.00499	0.04916
20.8054	10	3.03987	0.35536	549.865	10337814839.22886	0.03	0.04707	59362.2	6.61691	0.509	2.95525	0.42552	Timber Pegs	Deep	Sawtooth	Hybrid System	Cross-Braced	0.00268	0.02537
43.6798	14	3.50171	0.14115	467.953	12244840576.26199	0.03358	0.0139	35964.5	6.32589	0.30236	1.82516	0.75232	Timber Pegs	Shallow	Hip	Moment Frame	Cross-Braced	0.00358	0.04647
47.2813	2	2.56089	0.40836	741.173	8971562135.69709	0.03441	0.04302	45745.4	2.80363	0.11171	2.65151	0.75218	Timber Pegs	Deep	Gable	Hybrid System	Asymmetric	0.00198	0.00421
13.6276	9	3.08613	0.10455	526.987	8027539991.55528	0.02392	0.04361	34329.6	2.05185	0.56603	2.4918	0.77681	Hybrid Connectors	Shallow	Sawtooth	Hybrid System	Cross-Braced	0.00376	0.03459
33.5623	5	3.68627	0.48801	639.281	15338384379.9649	0.07496	0.02031	62509.6	4.88047	0.3437	1.53109	0.33263	Hybrid Connectors	Pile	Flat	Hybrid System	Cross-Braced	0.0025	0.01258
19.409	4	3.70451	0.42529	555.958	10438889526.22469	0.02224	0.04831	69762.5	7.67902	0.43241	2.20372	0.87399	Steel Joints	Shallow	Flat	Shear Wall	Asymmetric	0.00329	0.01296
14.4362	4	3.57422	0.20631	560.931	9771985162.74389	0.0718	0.02666	73441.8	7.14805	0.26576	0.74157	0.39235	Timber Pegs	Shallow	Hip	Shear Wall	Asymmetric	0.00274	0.01124
79.2972	14	2.80636	0.28738	692.986	13587846477.82551	0.03835	0.01565	26301.6	1.74802	0.12466	2.1097	0.74377	Hybrid Connectors	Shallow	Sawtooth	Hybrid System	Asymmetric	0.00467	0.08407
32.5648	9	2.87081	0.1039	544.59	14827221777.44702	0.02885	0.03367	60176.1	1.39894	0.19953	2.10366	0.31361	Timber Pegs	Deep	Gable	Shear Wall	Symmetric	0.00199	0.02232
66.6912	8	3.99413	0.44684	677.23	13058230138.74819	0.0239	0.04986	77595.3	7.1164	0.07402	0.60051	0.84696	Hybrid Connectors	Shallow	Gable	Moment Frame	Symmetric	0.00282	0.02575
27.8249	2	2.65507	0.26133	405.731	10035862032.78825	0.0453	0.04597	57289.8	5.29111	0.09817	2.29856	0.49949	Steel Joints	Deep	Hip	Moment Frame	Cross-Braced	0.00391	0.00953
57.7052	17	2.77099	0.38579	529.859	14893092986.83447	0.05685	0.02114	37813.3	3.13025	0.16271	3.08193	0.66806	Hybrid Connectors	Shallow	Sawtooth	Moment Frame	Cross-Braced	0.0054	0.08311
63.2159	7	2.69504	0.57836	527.618	12083417569.01775	0.07288	0.03308	56336.5	4.93238	0.35856	2.08288	0.79513	Hybrid Connectors	Deep	Gable	Moment Frame	Cross-Braced	0.00659	0.04356
51.6947	8	2.99148	0.24973	699.534	11049526423.68198	0.05567	0.01461	59747.7	2.55168	0.59609	2.76109	0.39767	Steel Joints	Deep	Hip	Hybrid System	Symmetric	0.0082	0.06672
43.0103	13	2.81526	0.59512	525.823	12837808957.06379	0.04386	0.02847	40808.1	7.62866	0.51405	2.36347	0.4723	Timber Pegs	Shallow	Sawtooth	Shear Wall	Symmetric	0.00652	0.09818
38.8289	10	3.24653	0.41636	653.331	13604897789.10653	0.01234	0.03092	21759.4	6.79038	0.09723	3.24813	0.41937	Hybrid Connectors	Pile	Gable	Moment Frame	Asymmetric	0.00263	0.03302
34.4208	12	3.21403	0.22104	675.41	12750638992.92114	0.07408	0.02261	54432.9	7.73567	0.51329	2.30059	0.39801	Steel Joints	Pile	Flat	Hybrid System	Asymmetric	0.00393	0.0468
75.067	11	3.85226	0.31839	663.37	15361963565.78245	0.07317	0.02937	67139.2	2.3094	0.34497	1.66063	0.55721	Steel Joints	Shallow	Sawtooth	Moment Frame	Symmetric	0.00577	0.06065
68.1434	2	2.55211	0.47023	641.317	13024142447.99243	0.03651	0.0468	79842.5	6.90569	0.41318	3.39649	0.58272	Steel Joints	Shallow	Hip	Shear Wall	Symmetric	0.00889	0.02203
77.5519	19	2.97982	0.32324	565.447	15028645701.00461	0.01203	0.03001	29498.8	4.922	0.12137	0.73667	0.25378	Hybrid Connectors	Pile	Gable	Shear Wall	Symmetric	0.00404	0.08161
18.7008	5	3.39499	0.13425	549.322	12695667481.23099	0.06134	0.04324	60525.3	3.27494	0.26749	1.5131	0.67131	Timber Pegs	Deep	Gable	Shear Wall	Cross-Braced	0.00211	0.01246
61.1607	6	3.4072	0.1843	625.834	10637436589.841	0.06542	0.0227	16822.8	4.35764	0.53627	2.5702	0.494	Hybrid Connectors	Pile	Hip	Moment Frame	Asymmetric	0.01089	0.0731
75.6838	10	3.22019	0.49565	425.481	12258374539.86556	0.04797	0.04886	78038.6	7.61069	0.28395	3.49609	0.82267	Hybrid Connectors	Pile	Sawtooth	Moment Frame	Cross-Braced	0.00565	0.0548
22.6863	18	3.7235	0.42419	750.328	8690693517.21282	0.0382	0.01374	15816.7	5.84017	0.11991	0.7525	0.81987	Hybrid Connectors	Pile	Sawtooth	Moment Frame	Asymmetric	0.00234	0.04974
14.6547	4	2.59408	0.38491	730.126	9841397071.16636	0.06958	0.03342	38321.7	3.51941	0.22109	0.83619	0.70406	Steel Joints	Deep	Flat	Hybrid System	Symmetric	0.00326	0.01394
61.8785	17	3.72323	0.18381	538.554	14129853297.62974	0.02348	0.0416	19966.2	7.9993	0.17184	1.48835	0.79765	Timber Pegs	Pile	Gable	Hybrid System	Cross-Braced	0.00405	0.06989
50.2131	6	3.24213	0.51888	626.728	13291804885.47541	0.04077	0.04256	55362.9	3.4202	0.42779	1.706	0.84576	Hybrid Connectors	Shallow	Hip	Shear Wall	Asymmetric	0.00495	0.03745
68.928	17	2.70064	0.58037	772.891	9332149684.27089	0.01171	0.01793	37067.5	6.69604	0.55107	3.45238	0.60413	Timber Pegs	Shallow	Flat	Shear Wall	Cross-Braced	0.01128	0.17309
19.7841	4	3.82855	0.12044	508.655	11504121410.06465	0.02148	0.02607	62641.4	6.49064	0.45342	3.85616	0.88033	Hybrid Connectors	Deep	Gable	Moment Frame	Symmetric	0.00319	0.01355
65.6687	16	3.47384	0.13902	696.982	9.13594e+09	0.07586	0.03497	46614.6	6.06049	0.51399	0.5603	0.86878	Timber Pegs	Shallow	Gable	Shear Wall	Asymmetric	0.01147	0.18731
24.1139	4	2.74532	0.54236	433.093	14846542850.99179	0.05047	0.02264	42261.2	5.68605	0.4932	0.55375	0.27692	Steel Joints	Deep	Gable	Shear Wall	Symmetric	0.00242	0.00892
21.4559	15	2.55047	0.50778	609.349	8873357614.03431	0.06639	0.03633	37653.6	1.76066	0.05803	3.52684	0.56593	Timber Pegs	Pile	Hip	Hybrid System	Asymmetric	0.00335	0.04682
21.4986	17	2.71166	0.40897	753.588	13233879974.08268	0.04406	0.02515	20598.4	7.96469	0.1184	0.97466	0.28013	Steel Joints	Pile	Hip	Shear Wall	Cross-Braced	0.00117	0.01929
67.0202	18	3.4132	0.57248	620.684	12856000007.82535	0.06844	0.02403	28313.6	2.1273	0.28286	1.68768	0.67889	Steel Joints	Shallow	Hip	Moment Frame	Asymmetric	0.00468	0.09293
56.5638	19	2.76894	0.42322	646.501	11782213165.1748	0.04773	0.01432	56541.7	5.17294	0.11165	1.46325	0.73569	Timber Pegs	Shallow	Flat	Hybrid System	Cross-Braced	0.00263	0.05068
46.6146	19	2.83864	0.20799	763.056	10225876981.31313	0.01032	0.01157	47288.9	2.74403	0.45421	1.48654	0.81927	Hybrid Connectors	Pile	Gable	Moment Frame	Symmetric	0.00872	0.20475
35.1181	15	2.53771	0.46432	686.144	11231651999.94424	0.07298	0.04341	19555.8	2.18144	0.0886	1.65007	0.65501	Hybrid Connectors	Pile	Gable	Moment Frame	Symmetric	0.00304	0.04538
71.404	19	3.5844	0.42286	678.348	14451130403.68838	0.0204	0.02958	50356.9	4.91626	0.27893	1.67616	0.51779	Hybrid Connectors	Shallow	Flat	Hybrid System	Asymmetric	0.0063	0.14227
37.4712	16	3.71555	0.59287	634.554	14092406524.36882	0.04154	0.03251	18519.3	6.85441	0.26576	2.67055	0.30916	Hybrid Connectors	Deep	Flat	Moment Frame	Symmetric	0.00389	0.06127
67.162	16	3.69527	0.20695	653.195	13910472921.28909	0.04337	0.02489	48262.3	3.63862	0.3489	2.70074	0.28757	Timber Pegs	Deep	Hip	Shear Wall	Asymmetric	0.00781	0.11457
40.7394	7	2.69135	0.39894	721.482	13998588674.88846	0.01331	0.01547	77722.5	1.54018	0.39616	2.33012	0.53997	Hybrid Connectors	Deep	Gable	Shear Wall	Cross-Braced	0.00344	0.02425
36.3861	16	3.85495	0.49008	791.693	9151090994.84271	0.01371	0.02798	34977.4	5.36631	0.57083	3.5049	0.78278	Hybrid Connectors	Shallow	Sawtooth	Hybrid System	Asymmetric	0.00768	0.15175
42.3876	19	3.50842	0.26949	718.13	8792771602.89945	0.06338	0.01916	62027.7	6.36501	0.19915	3.45985	0.7255	Steel Joints	Deep	Sawtooth	Shear Wall	Asymmetric	0.00542	0.09603
31.0965	5	3.84629	0.28984	683.015	14891988982.83218	0.03103	0.04351	63460.9	3.07259	0.41629	1.26026	0.81656	Timber Pegs	Deep	Flat	Moment Frame	Asymmetric	0.00455	0.02361
62.3327	9	3.17074	0.54395	454.218	14697396562.75555	0.03867	0.04947	41315.9	5.83413	0.0693	2.40274	0.76769	Steel Joints	Pile	Flat	Hybrid System	Symmetric	0.00427	0.03474
45.1904	16	3.15543	0.3021	726.832	13450546432.37091	0.04949	0.04556	53564	1.53053	0.05055	3.24343	0.34383	Steel Joints	Pile	Flat	Hybrid System	Cross-Braced	0.00283	0.05223
26.2549	4	3.6768	0.41237	694.398	12847245962.5243	0.03614	0.03113	45683	3.53	0.06395	3.53406	0.34023	Hybrid Connectors	Pile	Sawtooth	Moment Frame	Asymmetric	0.00362	0.01851
72.9702	16	2.63995	0.54462	708.173	10934973651.85911	0.06425	0.03513	33418.6	4.31892	0.2969	1.39315	0.52061	Hybrid Connectors	Pile	Sawtooth	Moment Frame	Cross-Braced	0.00534	0.09007
36.8724	14	3.28131	0.20491	492.439	9792660732.62402	0.07191	0.04792	64058.2	6.47375	0.35526	2.22935	0.33381	Timber Pegs	Pile	Hip	Moment Frame	Symmetric	0.0042	0.06647
48.0487	10	3.75458	0.59094	761.377	13341251501.83869	0.01418	0.03155	60683.7	3.36699	0.05342	2.3376	0.33123	Steel Joints	Shallow	Hip	Hybrid System	Asymmetric	0.00227	0.02458
73.4531	3	3.74529	0.45098	438.913	15304277104.65982	0.05448	0.03554	73535.7	4.1759	0.26803	2.94873	0.38745	Hybrid Connectors	Deep	Gable	Hybrid System	Asymmetric	0.00638	0.02468
53.6967	9	3.9342	0.34806	501.445	11495972605.9052	0.03224	0.03517	55178.2	5.39848	0.07247	1.65591	0.2158	Steel Joints	Deep	Hip	Moment Frame	Cross-Braced	0.00254	0.02733
18.1829	18	3.54741	0.31546	665.209	10425699761.78323	0.05083	0.03832	40266.8	5.36856	0.40931	1.52708	0.59994	Hybrid Connectors	Shallow	Gable	Hybrid System	Cross-Braced	0.00419	0.06919
75.7883	14	2.81166	0.57718	669.486	10165934507.91593	0.04387	0.03561	61410.5	4.62432	0.39718	2.96959	0.47762	Hybrid Connectors	Deep	Hip	Moment Frame	Cross-Braced	0.00845	0.11167
53.9396	2	2.53042	0.20286	525.33	8189641943.19799	0.03336	0.03683	55237.4	3.29932	0.4813	1.89767	0.36618	Hybrid Connectors	Deep	Hip	Shear Wall	Asymmetric	0.01053	0.02292
33.4434	3	3.21912	0.25584	680.608	12162533777.55252	0.01664	0.03904	55079.9	5.68947	0.35044	0.51408	0.29396	Hybrid Connectors	Deep	Hip	Hybrid System	Asymmetric	0.0031	0.01071
19.7491	16	3.27056	0.2539	555.172	15905888238.83865	0.04916	0.04236	70239.5	6.86008	0.39262	3.78246	0.5191	Timber Pegs	Pile	Sawtooth	Hybrid System	Cross-Braced	0.00354	0.05751
65.5818	13	2.86039	0.2445	400.07	14521901729.11458	0.0179	0.02612	74180.5	2.0767	0.20368	1.02376	0.62137	Steel Joints	Pile	Sawtooth	Hybrid System	Cross-Braced	0.00447	0.06797
53.4051	15	2.68705	0.33427	465.042	15179797745.32207	0.02093	0.03983	26715.7	3.38323	0.097	1.02022	0.88129	Steel Joints	Shallow	Flat	Moment Frame	Cross-Braced	0.00246	0.04168
47.3423	3	3.37931	0.59459	753.047	12969312770.20405	0.07875	0.01401	35413.3	5.68124	0.45552	3.36428	0.37768	Timber Pegs	Pile	Hip	Hybrid System	Symmetric	0.00667	0.02151
72.5725	19	3.64638	0.54439	489.078	11851571283.86201	0.03217	0.04505	57269.9	6.29043	0.38652	1.67426	0.21843	Timber Pegs	Deep	Sawtooth	Moment Frame	Asymmetric	0.00565	0.12172
65.2018	8	3.98973	0.26397	445.164	15923656059.23001	0.05091	0.0216	51219.4	6.47022	0.56608	1.64861	0.71521	Timber Pegs	Shallow	Gable	Hybrid System	Cross-Braced	0.00871	0.08829
20.6172	7	3.63745	0.31144	672.88	11577296885.11078	0.02906	0.02614	57401.2	5.5729	0.59407	2.67838	0.36462	Hybrid Connectors	Deep	Hip	Hybrid System	Symmetric	0.00389	0.02716
31.8205	15	3.69045	0.43474	576.283	15334644605.70757	0.07059	0.04214	43145.9	4.34789	0.51601	0.70664	0.53898	Hybrid Connectors	Deep	Sawtooth	Hybrid System	Asymmetric	0.00566	0.1032
27.3942	9	3.42469	0.10858	718.636	14094758470.26988	0.02983	0.03548	41808.5	5.5206	0.59209	1.32937	0.76576	Steel Joints	Shallow	Flat	Hybrid System	Symmetric	0.00394	0.03206
62.0762	3	3.97888	0.51008	744.578	10647827401.90442	0.03568	0.02235	22647.5	1.94531	0.4061	0.68645	0.22588	Timber Pegs	Deep	Flat	Shear Wall	Cross-Braced	0.00628	0.01759
12.3473	18	3.45993	0.5399	738.396	12024497466.02388	0.05259	0.01902	55537.1	2.45433	0.10057	1.52028	0.29906	Steel Joints	Shallow	Gable	Shear Wall	Symmetric	0.00186	0.04277
49.8923	6	3.79038	0.5286	525.204	11074633774.10961	0.0709	0.04831	26426.1	7.49272	0.09941	3.54476	0.26872	Timber Pegs	Shallow	Gable	Shear Wall	Symmetric	0.00424	0.02999
63.3721	15	3.91868	0.28753	602.218	9089786193.32772	0.06713	0.01351	58616.4	7.4552	0.49392	3.68266	0.36361	Steel Joints	Deep	Sawtooth	Moment Frame	Cross-Braced	0.01076	0.18621
71.3736	4	3.89479	0.331	660.057	10854132652.49754	0.02847	0.01017	77859.7	6.06719	0.18027	1.58303	0.32112	Timber Pegs	Deep	Flat	Shear Wall	Cross-Braced	0.00439	0.01815
33.9457	6	3.07212	0.10619	528.793	15111783074.24076	0.06807	0.03692	31666.8	3.28933	0.08354	1.15655	0.42162	Timber Pegs	Deep	Sawtooth	Moment Frame	Asymmetric	0.00419	0.02448
67.488	17	2.61799	0.2997	416.44	14021085482.79254	0.05908	0.03458	24239.9	5.54188	0.30975	0.97347	0.72241	Hybrid Connectors	Deep	Hip	Shear Wall	Symmetric	0.00512	0.09162
17.7442	19	2.75781	0.33021	598.266	10220648594.4133	0.07929	0.0395	16571.4	5.81454	0.22306	1.88047	0.22964	Steel Joints	Shallow	Gable	Moment Frame	Cross-Braced	0.00236	0.05106
69.2517	18	2.58883	0.55349	405.127	10943306504.78031	0.07548	0.03927	39623.8	4.6058	0.37348	3.39242	0.25163	Hybrid Connectors	Pile	Gable	Hybrid System	Cross-Braced	0.0061	0.12669
18.9242	12	2.6581	0.54699	780.258	12931471384.05217	0.04732	0.04453	28949.7	6.23968	0.38008	3.48432	0.59503	Hybrid Connectors	Deep	Hip	Hybrid System	Cross-Braced	0.00165	0.0192
37.8101	18	2.77698	0.58305	718.673	11329118520.0679	0.0625	0.04688	46970.9	1.20784	0.42483	0.66075	0.56418	Steel Joints	Shallow	Hip	Shear Wall	Asymmetric	0.00473	0.09171
65.8107	17	3.01164	0.54255	476.804	12024352930.9165	0.04991	0.041	49079.9	2.79355	0.36704	1.2323	0.53185	Hybrid Connectors	Pile	Hip	Moment Frame	Symmetric	0.00508	0.09729
20.4942	3	3.31531	0.1041	515.029	13585347288.76786	0.05165	0.01929	37706.3	6.56115	0.2595	1.2111	0.56114	Timber Pegs	Shallow	Flat	Hybrid System	Cross-Braced	0.0028	0.0108
26.0476	5	3.56752	0.42073	793.135	11738006785.15217	0.01711	0.02854	63743.9	7.5709	0.06302	3.39951	0.71943	Timber Pegs	Pile	Flat	Hybrid System	Symmetric	0.00378	0.02114
60.5577	8	2.81639	0.13412	549.419	9527758317.33757	0.01016	0.03567	73812.4	7.13261	0.5478	2.09702	0.60328	Timber Pegs	Pile	Hip	Shear Wall	Cross-Braced	0.00996	0.09026
60.4026	3	3.50878	0.2363	713.489	12164591498.51864	0.01337	0.03157	28749	6.01545	0.22981	1.78938	0.51988	Timber Pegs	Pile	Gable	Moment Frame	Cross-Braced	0.0046	0.01664
54.8803	7	3.55639	0.38915	578.726	10848945841.73674	0.07766	0.01636	69359.4	2.15848	0.32893	3.84812	0.25723	Hybrid Connectors	Deep	Gable	Hybrid System	Symmetric	0.00492	0.03673
58.5764	18	3.33793	0.45031	745.638	10325873827.66898	0.01884	0.03357	23527.2	3.58104	0.35632	3.73875	0.88234	Steel Joints	Pile	Flat	Moment Frame	Symmetric	0.0054	0.10236
47.9907	8	3.85543	0.42732	681.501	10624868488.85215	0.01311	0.04546	29865.6	1.35149	0.22317	2.04037	0.36753	Hybrid Connectors	Pile	Flat	Moment Frame	Asymmetric	0.00329	0.02987
27.6259	6	2.66649	0.12453	409.164	11512017739.92004	0.03168	0.02674	51492	5.47903	0.21966	0.94916	0.80841	Steel Joints	Shallow	Gable	Moment Frame	Asymmetric	0.00353	0.02568
34.1987	6	2.76568	0.1518	517.756	15092905142.97297	0.05117	0.03676	34927.8	4.14904	0.19347	1.09851	0.46528	Steel Joints	Deep	Sawtooth	Moment Frame	Symmetric	0.00342	0.02368
22.7118	17	3.143	0.16429	623.197	13872456834.6416	0.07639	0.03464	17711.2	5.01108	0.18384	0.89229	0.67876	Hybrid Connectors	Shallow	Flat	Moment Frame	Cross-Braced	0.00165	0.02735
73.5915	10	2.69007	0.14571	770.47	13343055508.0109	0.05899	0.02508	34166.7	7.85547	0.06672	2.88176	0.51789	Hybrid Connectors	Deep	Flat	Shear Wall	Asymmetric	0.0025	0.0265
50.8374	6	3.34944	0.18912	440.812	11770081687.05387	0.02934	0.03261	73816.6	3.81577	0.57685	2.4414	0.44791	Timber Pegs	Deep	Gable	Shear Wall	Symmetric	0.00805	0.05336
38.0596	9	3.0976	0.44424	640.465	8014639577.19747	0.07573	0.01841	26324.5	3.14697	0.37741	2.44826	0.63001	Steel Joints	Deep	Hip	Hybrid System	Asymmetric	0.00719	0.07178
42.3404	10	2.92689	0.51542	520.871	10724405691.51273	0.01252	0.03184	64643.8	2.05423	0.10944	0.84432	0.57527	Steel Joints	Pile	Gable	Moment Frame	Symmetric	0.00234	0.02425
76.3098	6	2.75498	0.30441	755.731	14505536319.83579	0.07853	0.04195	61948.3	2.00527	0.37558	3.27646	0.3627	Steel Joints	Deep	Flat	Moment Frame	Cross-Braced	0.0057	0.03794
20.7346	11	3.00301	0.44639	706.068	11105367276.14192	0.0141	0.04036	21904.6	4.63002	0.17774	2.37451	0.43537	Timber Pegs	Deep	Hip	Hybrid System	Asymmetric	0.00371	0.04774
51.0361	3	3.41194	0.20001	547.881	12510553000.54112	0.06277	0.02432	36413.8	6.2446	0.22088	0.81839	0.22406	Steel Joints	Deep	Sawtooth	Moment Frame	Asymmetric	0.00418	0.01362
45.4122	10	3.36368	0.58664	466.841	9637918530.77678	0.01317	0.01448	27308.2	4.95124	0.49064	3.11496	0.33551	Steel Joints	Deep	Hip	Hybrid System	Asymmetric	0.00876	0.09464
52.8018	12	2.74544	0.275	404.599	15326861934.76633	0.07521	0.042	16504.8	7.11305	0.53719	3.93454	0.43508	Timber Pegs	Shallow	Sawtooth	Shear Wall	Asymmetric	0.00518	0.07587
11.2677	5	2.68738	0.52293	648.454	15385363485.89654	0.01761	0.0206	26247.6	3.21111	0.4349	2.04413	0.88048	Hybrid Connectors	Pile	Gable	Moment Frame	Symmetric	0.00384	0.02309
71.0487	3	2.54002	0.57268	562.45	9168563071.66683	0.01353	0.01212	28102.6	5.16533	0.56292	0.90479	0.56896	Timber Pegs	Deep	Hip	Moment Frame	Symmetric	0.01076	0.03452
75.2483	7	2.51864	0.53236	525.903	13793271593.65066	0.07225	0.02781	25788.7	5.62869	0.54776	0.8549	0.69056	Timber Pegs	Pile	Hip	Moment Frame	Asymmetric	0.00925	0.08411
49.5593	15	3.81972	0.13353	794.201	8601908062.0153	0.01671	0.03958	20921.3	2.96483	0.35314	0.59058	0.67152	Hybrid Connectors	Pile	Gable	Moment Frame	Cross-Braced	0.00589	0.08181
58.7656	2	2.56763	0.42515	586.457	12788380943.84078	0.06586	0.04234	49209.8	3.77413	0.54932	3.19639	0.88662	Steel Joints	Deep	Sawtooth	Moment Frame	Symmetric	0.0063	0.01298
74.575	19	3.59683	0.16005	699.936	9429229206.60797	0.06229	0.04929	35971.5	5.13658	0.34975	2.929	0.58897	Hybrid Connectors	Deep	Sawtooth	Shear Wall	Symmetric	0.00887	0.15412
59.5067	8	3.80798	0.10283	470.965	9165642019.91363	0.05192	0.01758	74036.2	1.14651	0.10735	2.54484	0.60985	Steel Joints	Pile	Sawtooth	Moment Frame	Cross-Braced	0.00368	0.03638
20.6777	2	2.64709	0.12589	405.382	8032958539.14136	0.03646	0.02175	27168.9	7.20628	0.5062	3.1797	0.41005	Timber Pegs	Pile	Hip	Moment Frame	Asymmetric	0.00499	0.012
50.3402	2	3.15445	0.55807	567.025	15526857094.93923	0.07409	0.03438	54186.1	1.77745	0.12216	3.99754	0.63828	Steel Joints	Shallow	Hip	Hybrid System	Asymmetric	0.00332	0.0078
52.4701	2	3.94345	0.55423	666.266	14634019932.16366	0.07098	0.04245	73540.3	1.33291	0.22378	1.90647	0.73041	Timber Pegs	Pile	Sawtooth	Shear Wall	Symmetric	0.0034	0.0067
39.6891	5	3.75121	0.21291	602.639	8619804458.06367	0.03984	0.01936	18067.3	2.50525	0.25889	2.97034	0.27228	Steel Joints	Deep	Sawtooth	Moment Frame	Cross-Braced	0.00546	0.03227
61.5511	5	3.23456	0.37353	756.187	12795004880.53618	0.02622	0.0264	48558	4.51623	0.49401	1.82007	0.53609	Timber Pegs	Pile	Gable	Moment Frame	Cross-Braced	0.00608	0.03166
75.4057	19	3.64386	0.57751	573.592	9863185878.39386	0.02908	0.02634	44293.5	3.30088	0.09595	1.7322	0.49533	Steel Joints	Deep	Sawtooth	Shear Wall	Symmetric	0.00458	0.10844
74.7898	12	3.75007	0.34835	524.401	10112127057.11685	0.02542	0.04092	75370.6	4.08102	0.29472	3.47822	0.27951	Steel Joints	Shallow	Gable	Hybrid System	Asymmetric	0.00737	0.08671
41.5588	2	3.02204	0.29679	766.419	14993362573.40794	0.04789	0.01964	58144.7	1.5899	0.29019	2.51167	0.4389	Steel Joints	Deep	Sawtooth	Shear Wall	Asymmetric	0.00385	0.0076
17.9267	11	3.83823	0.34162	562.721	8914605964.80962	0.0708	0.04875	37695.5	2.63173	0.37019	0.92215	0.57463	Hybrid Connectors	Deep	Sawtooth	Shear Wall	Cross-Braced	0.00231	0.03263
78.9389	10	3.20571	0.49511	507.859	12811921085.30435	0.06415	0.03042	61248.9	1.68363	0.24463	1.91231	0.65491	Timber Pegs	Pile	Sawtooth	Hybrid System	Cross-Braced	0.00465	0.05149
68.7229	5	3.29171	0.33864	439.064	11210044279.83207	0.06569	0.02128	52872.5	2.60795	0.36744	3.28794	0.40223	Timber Pegs	Pile	Flat	Shear Wall	Cross-Braced	0.00643	0.03469
18.7264	7	3.99956	0.49164	717.324	9526404797.04232	0.04138	0.02137	37566	5.92316	0.59224	3.78999	0.53341	Timber Pegs	Deep	Flat	Hybrid System	Cross-Braced	0.00369	0.02688
74.4589	17	3.76495	0.31585	730.037	11615344602.1013	0.03257	0.01073	66041.2	5.02704	0.08935	2.6505	0.71386	Hybrid Connectors	Shallow	Gable	Hybrid System	Cross-Braced	0.00514	0.10767
70.8928	3	3.04266	0.226	413.319	15523914296.84902	0.06301	0.0377	58431	3.3378	0.53105	1.87975	0.49557	Hybrid Connectors	Deep	Sawtooth	Moment Frame	Cross-Braced	0.00925	0.02889
46.3187	19	2.51552	0.26324	543.458	14252880393.84442	0.06553	0.04104	15352.1	2.82859	0.21975	1.38194	0.85854	Hybrid Connectors	Deep	Flat	Moment Frame	Cross-Braced	0.00387	0.0767
51.3893	11	3.43926	0.13891	699.951	9056891210.90934	0.05867	0.0113	71233.7	7.98269	0.30614	1.97708	0.22149	Hybrid Connectors	Deep	Sawtooth	Shear Wall	Cross-Braced	0.0049	0.05114
37.9302	18	3.55587	0.34869	778.553	14795437917.74118	0.01225	0.03344	40811	6.37507	0.45761	2.47979	0.38216	Steel Joints	Deep	Gable	Moment Frame	Cross-Braced	0.00635	0.12671
13.8333	14	3.4762	0.17406	551.127	15499524231.89954	0.05128	0.04127	56954.1	6.75431	0.55052	0.51546	0.29337	Timber Pegs	Shallow	Sawtooth	Hybrid System	Symmetric	0.00415	0.07381
33.4638	19	3.95179	0.50577	748.821	10215714246.73766	0.03429	0.02505	40789.9	1.18455	0.05499	1.44037	0.5789	Steel Joints	Deep	Sawtooth	Hybrid System	Asymmetric	0.00067	0.01622
66.1997	14	3.79446	0.3103	557.488	10667357564.12278	0.02373	0.02731	72288.5	1.41711	0.41421	2.85031	0.32416	Hybrid Connectors	Deep	Flat	Shear Wall	Symmetric	0.00793	0.14405
10.3242	18	3.17325	0.4825	471.798	9010479412.97644	0.05861	0.02446	57304.3	5.9883	0.08825	2.8563	0.71929	Hybrid Connectors	Deep	Sawtooth	Shear Wall	Symmetric	0.00269	0.05278
33.3449	6	2.59429	0.57723	401.378	10759520835.37394	0.0288	0.02263	52660.1	2.34283	0.33912	2.78552	0.84285	Steel Joints	Pile	Flat	Moment Frame	Cross-Braced	0.00278	0.02016
37.8718	12	3.21409	0.52474	532.072	13385126377.1169	0.0739	0.02965	78717.2	3.97959	0.46237	3.8248	0.34504	Timber Pegs	Pile	Hip	Shear Wall	Cross-Braced	0.0033	0.04444
47.6177	8	3.53387	0.57573	551.39	10177240120.77014	0.03087	0.01664	33241.6	2.28917	0.14324	2.48991	0.83473	Hybrid Connectors	Shallow	Flat	Shear Wall	Cross-Braced	0.00345	0.03088
74.3899	11	3.41156	0.38397	778.047	8054600086.13536	0.04886	0.02763	19241.5	2.2395	0.47008	1.44405	0.64223	Steel Joints	Shallow	Hip	Shear Wall	Symmetric	0.01009	0.13573
34.2442	18	3.30721	0.18266	482.428	10708357181.06777	0.06794	0.04767	48540.7	1.76354	0.22025	3.34064	0.33732	Steel Joints	Deep	Flat	Hybrid System	Cross-Braced	0.0019	0.04227
34.2867	16	3.20323	0.5677	552.892	11625392231.74986	0.03815	0.0111	42561.2	5.15982	0.3858	1.86282	0.71558	Steel Joints	Shallow	Hip	Moment Frame	Cross-Braced	0.00336	0.04883
61.6251	19	2.94064	0.53425	410.062	12530848299.36567	0.06801	0.01659	44528.9	6.17511	0.41192	1.33752	0.26361	Steel Joints	Deep	Flat	Hybrid System	Asymmetric	0.00831	0.2016
41.6553	3	2.91602	0.53221	705.416	13470600834.86416	0.06066	0.04111	55306.8	1.39791	0.40694	2.44862	0.6845	Timber Pegs	Shallow	Sawtooth	Hybrid System	Cross-Braced	0.00598	0.02206
25.7223	5	3.25035	0.44664	766.056	8494274753.83016	0.07446	0.01528	54982.9	2.92886	0.0602	1.51162	0.80288	Timber Pegs	Pile	Flat	Shear Wall	Asymmetric	0.00228	0.01352
41.6708	4	2.7409	0.41246	495.128	11758015562.39553	0.03281	0.02085	40497.2	5.60858	0.13375	1.88656	0.86526	Hybrid Connectors	Deep	Hip	Hybrid System	Symmetric	0.00306	0.01518
19.86	8	3.01103	0.10736	571.598	10130899701.47215	0.01735	0.02819	71087	3.74621	0.52091	2.92605	0.23817	Hybrid Connectors	Deep	Hip	Moment Frame	Asymmetric	0.00512	0.0457
22.3471	19	2.98597	0.47403	448.845	15583756524.35598	0.04012	0.04773	57344.8	5.93266	0.56691	3.98582	0.24335	Timber Pegs	Pile	Gable	Moment Frame	Cross-Braced	0.00382	0.08777
44.8857	11	3.3807	0.14577	582.734	10879188078.35138	0.06501	0.01734	72844.3	6.3146	0.36002	2.75656	0.85128	Timber Pegs	Shallow	Sawtooth	Moment Frame	Cross-Braced	0.00377	0.0472
39.3248	8	2.60002	0.22988	453.337	8800989589.75896	0.04153	0.04692	74355	1.22606	0.37833	1.46768	0.75271	Steel Joints	Deep	Sawtooth	Hybrid System	Asymmetric	0.00687	0.06139
74.0392	9	3.7445	0.37575	609.339	8331931926.17257	0.02834	0.03874	25875.3	3.66602	0.46527	0.81663	0.74199	Steel Joints	Pile	Gable	Hybrid System	Asymmetric	0.00983	0.08715
35.3676	7	3.34357	0.32587	693.849	10123247100.75925	0.01193	0.03685	59236.5	6.10397	0.27336	1.76689	0.71984	Steel Joints	Shallow	Hip	Hybrid System	Cross-Braced	0.00419	0.03636
50.6412	2	3.50624	0.10789	621.337	9431029911.06114	0.03191	0.03894	35638.3	3.64891	0.23041	0.56759	0.70213	Hybrid Connectors	Shallow	Flat	Moment Frame	Asymmetric	0.00631	0.01581
54.2585	5	3.55464	0.51199	498.088	13198397015.02994	0.05994	0.01125	69367.9	1.04083	0.47251	2.12664	0.62926	Hybrid Connectors	Shallow	Gable	Moment Frame	Asymmetric	0.00503	0.03238
10.9166	15	2.93723	0.5394	541.518	14775732333.66106	0.02033	0.01396	62635.4	3.35412	0.06556	2.80994	0.76892	Hybrid Connectors	Deep	Gable	Moment Frame	Cross-Braced	0.00297	0.0422
56.4476	18	3.20556	0.44094	655.429	10500469627.7621	0.03386	0.02339	27918.6	7.10857	0.53694	2.29129	0.22392	Hybrid Connectors	Pile	Gable	Hybrid System	Symmetric	0.00692	0.12662
22.4625	19	3.93437	0.37053	635.902	12622331639.68392	0.01142	0.01296	76017.5	7.66357	0.2925	3.52849	0.71821	Steel Joints	Deep	Gable	Moment Frame	Symmetric	0.00517	0.11534
77.2749	12	3.65006	0.58037	454.71	13842442215.84843	0.06052	0.0495	59426.1	4.92362	0.32733	2.22918	0.60804	Hybrid Connectors	Shallow	Gable	Moment Frame	Cross-Braced	0.00696	0.10378
20.4064	15	3.95434	0.15998	737.98	11187901513.11468	0.07165	0.03322	76661.2	3.14452	0.39885	2.11833	0.83522	Hybrid Connectors	Deep	Hip	Shear Wall	Asymmetric	0.00555	0.09998
39.0237	10	3.61938	0.46896	590.076	8530604890.70454	0.0498	0.02949	28124.2	4.26245	0.20091	1.58387	0.85546	Steel Joints	Shallow	Gable	Hybrid System	Symmetric	0.00482	0.05216
15.9745	16	2.7634	0.16418	464.948	9833479287.42228	0.01181	0.04142	71530.8	2.65342	0.37856	3.43165	0.36893	Steel Joints	Shallow	Hip	Hybrid System	Asymmetric	0.00246	0.04684
79.7812	13	2.5968	0.29092	449.131	15064526464.70946	0.02523	0.04908	58424.7	2.17688	0.43117	3.6626	0.75262	Timber Pegs	Pile	Hip	Moment Frame	Cross-Braced	0.00896	0.10825
45.1536	11	3.36649	0.39274	786.221	14595842130.03916	0.04069	0.04821	50898.6	4.45475	0.11486	3.92272	0.8699	Steel Joints	Deep	Flat	Shear Wall	Asymmetric	0.00336	0.04308
51.6769	7	3.03672	0.46854	512.614	8692260230.59134	0.05113	0.04172	68333.3	6.15679	0.33626	3.93423	0.38665	Hybrid Connectors	Pile	Gable	Shear Wall	Symmetric	0.00694	0.0439
14.6953	7	2.91319	0.10186	763.437	9791589786.93793	0.04474	0.02509	56136.2	2.55725	0.23118	3.93148	0.79576	Steel Joints	Deep	Gable	Moment Frame	Asymmetric	0.00257	0.01654
62.4972	9	3.71082	0.2303	564.234	14153322256.98656	0.07411	0.01264	58524	7.36676	0.35655	2.99186	0.61057	Hybrid Connectors	Deep	Flat	Shear Wall	Symmetric	0.00483	0.0523
24.6934	2	3.05049	0.3691	554.369	11887185855.91056	0.0757	0.01394	31488.6	2.17759	0.06171	2.46929	0.4765	Timber Pegs	Deep	Sawtooth	Moment Frame	Asymmetric	0.00246	0.00537
72.8638	18	2.9755	0.36644	680.372	14079736253.5658	0.0175	0.01005	68108.5	4.90888	0.45847	1.10321	0.77653	Timber Pegs	Shallow	Sawtooth	Hybrid System	Symmetric	0.00698	0.11615
24.3598	18	3.77498	0.41881	403.953	9688739773.29717	0.01969	0.01008	57269.7	6.43468	0.14262	3.18472	0.80921	Timber Pegs	Pile	Gable	Shear Wall	Asymmetric	0.00426	0.0837
23.3481	16	3.76943	0.25193	535.236	15621585113.3622	0.03506	0.04746	69885.3	2.49372	0.42916	3.07208	0.39785	Hybrid Connectors	Pile	Sawtooth	Shear Wall	Symmetric	0.00169	0.02498
12.5585	8	3.03455	0.37026	521.058	14268859590.3992	0.03949	0.04708	37849.3	3.07511	0.47285	3.44841	0.75612	Hybrid Connectors	Pile	Gable	Shear Wall	Symmetric	0.00312	0.02596
43.0447	4	3.74875	0.19489	747.239	9579618598.60806	0.05102	0.0367	36561.2	1.36039	0.46394	2.11858	0.23476	Timber Pegs	Shallow	Sawtooth	Moment Frame	Cross-Braced	0.00816	0.03142
49.5389	12	3.77617	0.19344	611.649	12467593605.43991	0.06412	0.03907	16553.7	7.60764	0.49963	3.62348	0.49236	Timber Pegs	Deep	Hip	Hybrid System	Asymmetric	0.00477	0.05658
14.5996	10	3.1359	0.38828	545.828	8904777024.77006	0.0195	0.03053	64959.3	4.40881	0.21926	3.01536	0.24885	Hybrid Connectors	Deep	Sawtooth	Shear Wall	Symmetric	0.00203	0.01984
64.2869	11	2.59971	0.44274	506.432	10891478521.01202	0.06618	0.01951	36470.4	1.45014	0.58191	1.09894	0.40568	Hybrid Connectors	Shallow	Sawtooth	Hybrid System	Asymmetric	0.0082	0.0946
41.7302	3	2.50238	0.1602	636.204	13276970947.80416	0.0527	0.04658	36268.8	6.81089	0.0631	1.22416	0.86526	Hybrid Connectors	Deep	Hip	Hybrid System	Asymmetric	0.00288	0.00814
46.7073	2	3.28494	0.16139	460.669	10641021503.43017	0.07866	0.02111	59764.5	4.98541	0.31466	3.34993	0.71432	Hybrid Connectors	Deep	Flat	Shear Wall	Cross-Braced	0.00451	0.01003
40.8534	17	3.01611	0.38265	498.482	13254067166.06374	0.05558	0.03959	31436.5	1.38699	0.19866	1.98993	0.72892	Timber Pegs	Pile	Hip	Hybrid System	Symmetric	0.00525	0.09488
38.0534	19	3.9957	0.23505	517.445	9958235717.2861	0.06013	0.01982	74086.3	4.15628	0.45693	1.37155	0.29414	Timber Pegs	Shallow	Sawtooth	Moment Frame	Symmetric	0.00652	0.1531
49.1748	18	3.65862	0.2962	643.164	13769654244.26454	0.02366	0.04481	49974.3	4.04082	0.49287	1.97902	0.60508	Steel Joints	Deep	Gable	Moment Frame	Asymmetric	0.00634	0.1404
20.8668	7	3.64191	0.30037	549.302	10876716591.35943	0.06382	0.03605	78016	2.02257	0.50232	1.06482	0.47218	Steel Joints	Shallow	Gable	Moment Frame	Cross-Braced	0.00589	0.05073
22.735	15	3.93286	0.18928	602.313	14323850167.2915	0.01555	0.03571	19983.5	3.94261	0.2133	3.62108	0.71393	Hybrid Connectors	Shallow	Sawtooth	Hybrid System	Symmetric	0.00175	0.02857
70.325	16	3.83159	0.10066	660.175	9093519317.74251	0.05596	0.01389	36893.6	2.97965	0.20078	0.75039	0.30996	Timber Pegs	Deep	Flat	Moment Frame	Symmetric	0.00586	0.09535
76.2281	15	2.97728	0.52658	782.509	10895823594.81828	0.01389	0.02678	39795.6	5.89959	0.42231	1.73635	0.39734	Hybrid Connectors	Deep	Gable	Shear Wall	Asymmetric	0.00901	0.14413
36.1317	4	2.74898	0.4575	705.935	11711459630.19747	0.01807	0.031	62477.3	1.03844	0.5605	2.44925	0.829	Steel Joints	Shallow	Flat	Hybrid System	Symmetric	0.0044	0.02067
28.9521	13	3.61884	0.44527	562.103	11390764196.00462	0.01755	0.02176	28842.5	1.74463	0.18981	3.55776	0.31885	Hybrid Connectors	Shallow	Gable	Moment Frame	Asymmetric	0.00484	0.07003
55.08	3	3.06741	0.37325	699.31	11464756036.16272	0.01367	0.04524	39397.5	7.43054	0.55083	3.23542	0.64269	Steel Joints	Deep	Flat	Moment Frame	Symmetric	0.00892	0.03076
38.6114	4	3.20976	0.45048	779.878	11558426666.76058	0.03248	0.04351	74191.8	4.03333	0.3753	0.57848	0.42061	Steel Joints	Pile	Gable	Moment Frame	Symmetric	0.00645	0.03037
11.777	19	3.4456	0.56784	599.752	15910428201.86121	0.0796	0.02974	22445.8	2.23327	0.45587	3.38837	0.25732	Timber Pegs	Deep	Gable	Moment Frame	Cross-Braced	0.00471	0.11337
20.9307	2	3.86181	0.43284	564.199	9545256826.15724	0.03438	0.0236	63446.1	6.55259	0.29194	2.73342	0.35658	Hybrid Connectors	Shallow	Gable	Shear Wall	Symmetric	0.00344	0.0088
60.1181	7	3.12863	0.23255	431.207	14149310644.06884	0.06325	0.04206	60661.5	6.96115	0.49377	0.96672	0.80859	Timber Pegs	Shallow	Gable	Moment Frame	Symmetric	0.00806	0.06974
56.1247	6	3.67498	0.38528	756.948	12414310248.85326	0.01926	0.01788	23482.8	2.4785	0.58377	2.66117	0.83738	Steel Joints	Deep	Sawtooth	Shear Wall	Cross-Braced	0.00842	0.0468
11.8967	2	2.90251	0.32116	498.574	11309027344.87883	0.04181	0.01286	59751.9	5.9952	0.14382	3.36263	0.49388	Steel Joints	Deep	Gable	Hybrid System	Symmetric	0.00426	0.011
25.538	2	3.54696	0.37821	425.583	13068229737.40212	0.02296	0.01183	52035.9	5.30595	0.26206	2.60739	0.63463	Hybrid Connectors	Shallow	Flat	Shear Wall	Asymmetric	0.00224	0.0053
26.1752	17	2.50237	0.35881	614.881	14828251544.79843	0.02345	0.01155	33689	6.2154	0.52435	3.99701	0.56435	Hybrid Connectors	Shallow	Flat	Moment Frame	Asymmetric	0.00228	0.04569
57.0325	13	3.80726	0.52939	738.36	11733106911.62469	0.01698	0.02956	35224.2	6.51529	0.14717	2.27451	0.39579	Hybrid Connectors	Shallow	Hip	Moment Frame	Cross-Braced	0.00247	0.0292
11.3797	9	2.54557	0.4259	562.654	14918410951.68854	0.04024	0.02021	69144.5	5.62655	0.27713	2.85596	0.44136	Hybrid Connectors	Pile	Flat	Hybrid System	Symmetric	0.00109	0.01067
17.2876	17	3.56913	0.19438	713.227	8750386679.6724	0.01529	0.03762	30016	7.69352	0.14136	0.74631	0.56877	Steel Joints	Pile	Gable	Shear Wall	Cross-Braced	0.00245	0.04785
65.9941	2	2.56939	0.13151	734.558	13224673775.94479	0.07369	0.03616	48330.7	7.04958	0.4066	3.34619	0.68675	Steel Joints	Shallow	Flat	Moment Frame	Cross-Braced	0.00507	0.01025
22.4981	5	2.89937	0.31218	581.761	10665440490.56691	0.04135	0.03168	59274.7	2.6028	0.18108	2.68436	0.4449	Steel Joints	Shallow	Gable	Shear Wall	Symmetric	0.00184	0.00857
55.6922	11	3.2458	0.10781	636.382	11093722618.17731	0.0687	0.02411	23443.6	7.39496	0.25944	2.46435	0.68924	Timber Pegs	Deep	Gable	Moment Frame	Symmetric	0.00347	0.0425
26.6728	12	3.12991	0.25915	613.565	12568158007.23443	0.07856	0.04402	75603	3.51718	0.32012	2.98083	0.87269	Timber Pegs	Shallow	Hip	Hybrid System	Symmetric	0.00356	0.04609
16.9609	18	2.78775	0.28401	775.678	11839334386.38058	0.05744	0.03839	31941.2	6.08579	0.21342	2.46178	0.21719	Timber Pegs	Pile	Sawtooth	Shear Wall	Cross-Braced	0.00184	0.03045
27.0221	8	3.00072	0.28779	690.202	11054235508.07884	0.07311	0.02086	35724.3	6.93607	0.42395	3.18258	0.31469	Hybrid Connectors	Shallow	Flat	Moment Frame	Cross-Braced	0.00432	0.03829
60.5587	13	3.59156	0.58968	770.137	10466587374.55785	0.01948	0.03007	58297.5	4.05459	0.11119	2.5423	0.84139	Steel Joints	Pile	Flat	Hybrid System	Cross-Braced	0.00193	0.02362
69.8988	8	3.50389	0.25195	488.004	12946522417.85226	0.0681	0.01625	20082.5	1.36056	0.53389	2.32019	0.2501	Timber Pegs	Deep	Gable	Moment Frame	Symmetric	0.00875	0.07485
68.1154	13	2.60772	0.23261	524.095	12044637214.637	0.02899	0.02315	55794.8	7.64763	0.31474	0.97257	0.73553	Hybrid Connectors	Pile	Flat	Moment Frame	Cross-Braced	0.0047	0.06161
37.8028	16	3.62097	0.16469	428.365	10586473004.08704	0.04308	0.04989	74541.9	1.50736	0.36505	2.15141	0.63678	Hybrid Connectors	Deep	Flat	Hybrid System	Cross-Braced	0.00349	0.07184
56.766	3	2.57957	0.3555	599.963	9639688151.02047	0.05526	0.01895	31190.9	3.43677	0.39217	2.38382	0.23339	Hybrid Connectors	Pile	Sawtooth	Shear Wall	Symmetric	0.00662	0.01815
24.3489	15	3.31439	0.17684	749.569	14195745567.71002	0.07325	0.03793	38524	5.17513	0.08283	2.68601	0.20051	Steel Joints	Pile	Flat	Shear Wall	Symmetric	0.00384	0.06469
30.5203	14	2.89009	0.40815	530.739	14397719396.2231	0.07377	0.01954	30101.7	1.82276	0.46634	2.09562	0.5514	Hybrid Connectors	Pile	Gable	Hybrid System	Cross-Braced	0.00545	0.07329
72.7435	5	3.38154	0.17758	451.313	9710305015.84162	0.01645	0.04753	68220	6.86744	0.57027	1.01325	0.28214	Timber Pegs	Pile	Sawtooth	Hybrid System	Asymmetric	0.01367	0.07023
10.9101	15	2.89199	0.38834	427.378	10093192105.9568	0.03552	0.02241	25894.5	2.42396	0.33595	1.02627	0.81055	Hybrid Connectors	Pile	Flat	Hybrid System	Cross-Braced	0.00273	0.03987
15.9856	15	3.97744	0.51313	579	9913144180.01189	0.06552	0.02387	37530.8	7.90203	0.26498	3.02346	0.53654	Steel Joints	Deep	Gable	Hybrid System	Asymmetric	0.0023	0.04481
24.552	17	2.96459	0.12126	465.609	15076557964.61233	0.05922	0.03375	54066.4	7.41503	0.48164	2.81507	0.36411	Steel Joints	Shallow	Gable	Shear Wall	Cross-Braced	0.00569	0.08832
11.8573	8	2.86294	0.30987	538.442	14193043048.4948	0.01184	0.03352	41296	5.23189	0.44619	1.40825	0.31774	Hybrid Connectors	Deep	Flat	Hybrid System	Asymmetric	0.00245	0.02185
22.7005	3	2.9177	0.33052	727.992	8596588185.99984	0.04149	0.03316	19255.5	5.62007	0.40804	2.0605	0.78504	Steel Joints	Shallow	Sawtooth	Hybrid System	Symmetric	0.00261	0.00896
50.8129	11	3.84471	0.49554	553.619	14661327598.61668	0.06805	0.03293	76601.8	4.73525	0.58094	1.57435	0.70312	Steel Joints	Deep	Hip	Shear Wall	Symmetric	0.00793	0.10544
39.4997	19	3.45433	0.33396	643.948	8294814565.80633	0.06164	0.02249	36963.5	3.73773	0.36998	1.13358	0.70257	Timber Pegs	Pile	Gable	Moment Frame	Cross-Braced	0.00481	0.10518
72.487	18	3.59603	0.38377	600.864	10025598327.8641	0.03883	0.02738	43967.3	3.46196	0.18661	1.64157	0.25971	Timber Pegs	Shallow	Flat	Moment Frame	Symmetric	0.006	0.10725
67.2211	6	3.87702	0.4956	687.413	15351931072.77292	0.06146	0.03374	25890.4	7.24158	0.06362	1.41941	0.63716	Hybrid Connectors	Shallow	Hip	Shear Wall	Cross-Braced	0.0008	0.00547
33.9272	13	3.86781	0.37988	462.466	14914650358.12968	0.04858	0.03685	71247.8	5.03634	0.2994	0.7885	0.80864	Steel Joints	Deep	Gable	Shear Wall	Cross-Braced	0.0021	0.03521
28.1596	7	3.60842	0.27915	768.176	14251476117.79692	0.07388	0.02013	33942.9	6.76306	0.40878	2.2657	0.73613	Steel Joints	Shallow	Sawtooth	Shear Wall	Symmetric	0.00384	0.03335
36.5785	10	2.79674	0.14292	657.453	11660377832.874	0.0511	0.03806	16288.5	4.5985	0.14468	2.07809	0.28271	Steel Joints	Pile	Hip	Shear Wall	Asymmetric	0.00141	0.01523
51.3207	2	3.76506	0.46496	508.381	10571312808.16006	0.03805	0.04693	35566.2	3.14917	0.06417	3.00113	0.8645	Timber Pegs	Shallow	Flat	Hybrid System	Cross-Braced	0.00428	0.00934
28.7645	16	2.80566	0.53557	449.301	15052366700.32366	0.0704	0.04032	78963.9	1.64232	0.55	2.67107	0.24881	Steel Joints	Deep	Hip	Hybrid System	Asymmetric	0.00544	0.08299
53.6904	7	3.61435	0.58503	459.89	13256592722.1537	0.01349	0.01337	24544.8	3.26588	0.21607	1.70182	0.58983	Timber Pegs	Shallow	Hip	Shear Wall	Asymmetric	0.00339	0.02679
38.6588	19	3.5284	0.5633	713.065	10364070840.38235	0.07304	0.02877	17028.2	7.16082	0.30633	2.23706	0.86151	Steel Joints	Deep	Gable	Moment Frame	Symmetric	0.00506	0.09727
48.6433	7	3.63833	0.49871	635.244	11705567023.72359	0.05874	0.02741	52581.4	5.98373	0.10009	2.37629	0.77558	Timber Pegs	Pile	Gable	Moment Frame	Cross-Braced	0.00385	0.0254
40.5289	14	3.29903	0.42174	552.303	15052001778.09295	0.07584	0.02346	39158.3	6.50081	0.25989	3.71142	0.67658	Hybrid Connectors	Deep	Flat	Shear Wall	Symmetric	0.00466	0.07102
30.6126	2	3.45809	0.49073	533.16	15227643488.62577	0.02754	0.02965	66673.4	6.41404	0.28308	3.93593	0.79944	Hybrid Connectors	Deep	Sawtooth	Shear Wall	Cross-Braced	0.00295	0.00542
76.3917	14	3.92998	0.31604	742.303	13274416751.77384	0.05864	0.02759	62572.7	1.83981	0.54651	3.3544	0.6713	Steel Joints	Shallow	Gable	Moment Frame	Asymmetric	0.01084	0.14386
63.4524	8	2.65163	0.39739	749.905	13860446885.73627	0.06666	0.01025	27052.2	2.11202	0.526	2.46737	0.23846	Steel Joints	Deep	Hip	Moment Frame	Cross-Braced	0.00931	0.07357
19.8079	16	2.96327	0.27435	632.505	8314382665.83043	0.05915	0.01946	51701.1	3.22067	0.15395	3.74837	0.44561	Timber Pegs	Deep	Hip	Hybrid System	Asymmetric	0.00171	0.0354
70.7928	13	3.41704	0.26335	609.818	12836804061.0975	0.02472	0.01855	17108.3	3.1072	0.35583	1.12339	0.49899	Timber Pegs	Deep	Flat	Moment Frame	Symmetric	0.00817	0.12989
44.1202	2	3.94608	0.47835	726.579	13511940546.96782	0.02929	0.02397	43566.1	1.46257	0.45219	2.93774	0.58246	Timber Pegs	Deep	Gable	Moment Frame	Symmetric	0.00628	0.01402
72.6187	16	2.64336	0.32697	699.734	8163017176.64185	0.04967	0.01698	61413.5	2.0743	0.21052	2.11164	0.36075	Steel Joints	Deep	Sawtooth	Moment Frame	Symmetric	0.00787	0.12506
65.9899	5	2.53382	0.20608	560.13	14750871903.65004	0.04127	0.01271	41972.3	6.99361	0.26694	1.00662	0.81682	Timber Pegs	Deep	Gable	Moment Frame	Cross-Braced	0.0045	0.02494
39.7649	14	2.58362	0.20097	433.095	15426280093.20593	0.06146	0.01786	22667	5.12331	0.59168	0.76323	0.36009	Steel Joints	Shallow	Flat	Hybrid System	Cross-Braced	0.00619	0.10044
11.5729	6	2.57861	0.52959	707.4	9903491619.3503	0.03651	0.04417	18999.7	3.39598	0.46785	2.1826	0.66032	Timber Pegs	Shallow	Sawtooth	Hybrid System	Symmetric	0.00228	0.01231
28.8074	3	3.86172	0.43888	467.48	14766367461.57572	0.07016	0.04188	70487.9	4.68535	0.29045	1.33639	0.81363	Steel Joints	Deep	Gable	Hybrid System	Cross-Braced	0.00433	0.01683
47.9144	2	3.58189	0.37302	406.551	13324100661.67331	0.04023	0.02768	72936.3	2.82919	0.34374	1.37677	0.71297	Timber Pegs	Deep	Hip	Moment Frame	Cross-Braced	0.00521	0.01199
54.3435	17	3.51566	0.30047	737.321	12645566558.00159	0.0128	0.04511	37301	5.0869	0.39418	1.62076	0.29521	Timber Pegs	Deep	Flat	Hybrid System	Cross-Braced	0.00587	0.1293
28.0521	7	3.28386	0.31541	631.302	14745007789.51319	0.01122	0.01931	25671.2	1.52242	0.32436	3.01427	0.86598	Timber Pegs	Pile	Sawtooth	Shear Wall	Asymmetric	0.00422	0.03213
19.7549	17	3.67293	0.12872	756.666	10284884285.96163	0.05527	0.03337	78610.1	7.31855	0.27639	1.07431	0.26434	Steel Joints	Deep	Sawtooth	Hybrid System	Cross-Braced	0.00348	0.0679
68.4451	15	2.73347	0.32746	593.835	14326849421.49483	0.04784	0.01572	50481.1	2.68313	0.24764	3.01145	0.34005	Hybrid Connectors	Shallow	Gable	Moment Frame	Symmetric	0.00581	0.09446
78.9082	4	3.08791	0.49773	770.592	10516166141.34563	0.04799	0.04334	45982.6	6.73353	0.14294	3.23948	0.29747	Hybrid Connectors	Shallow	Sawtooth	Moment Frame	Symmetric	0.00591	0.02138
46.7983	16	3.23501	0.29399	541.589	14299652343.26459	0.0653	0.01522	63204.5	5.61999	0.58549	2.58068	0.66684	Steel Joints	Deep	Hip	Shear Wall	Cross-Braced	0.00763	0.15136
22.0175	4	2.66561	0.29179	689.809	11608432046.05166	0.0363	0.01127	25976.5	4.66105	0.10028	1.36645	0.76519	Steel Joints	Shallow	Sawtooth	Hybrid System	Asymmetric	0.00174	0.0075
29.0615	3	3.12927	0.10786	520.395	8935563771.94464	0.07968	0.02094	52699.3	7.50858	0.38056	0.68036	0.36661	Hybrid Connectors	Shallow	Flat	Shear Wall	Asymmetric	0.00675	0.02205
11.2873	2	2.97475	0.32892	400.465	11052158882.44792	0.07619	0.04604	72860.6	2.09769	0.57778	1.92781	0.88547	Hybrid Connectors	Pile	Hip	Moment Frame	Asymmetric	0.00399	0.00833
74.0009	10	2.55337	0.11267	551.898	9.86795e+09	0.01091	0.01518	16499.5	1.83494	0.25621	3.46606	0.29747	Timber Pegs	Deep	Hip	Hybrid System	Symmetric	0.00578	0.06203
18.2426	10	2.7051	0.38517	695.106	8804252406.28975	0.0727	0.02323	58741.1	3.25302	0.18883	0.85655	0.42111	Timber Pegs	Shallow	Gable	Hybrid System	Symmetric	0.00117	0.01388
50.3561	8	3.64606	0.35339	460.01	8882296547.38932	0.05764	0.02266	50842.6	6.81155	0.57554	3.10691	0.54322	Steel Joints	Shallow	Hip	Hybrid System	Cross-Braced	0.01146	0.10819
29.1839	4	2.52706	0.52	601.921	14240571188.0324	0.04515	0.04207	76802.1	1.24641	0.49096	2.13761	0.76619	Hybrid Connectors	Deep	Sawtooth	Shear Wall	Cross-Braced	0.00475	0.02325
48.7925	19	3.90138	0.39089	484.929	15051182820.17974	0.05079	0.02686	31815.4	2.67584	0.41026	3.64592	0.46358	Hybrid Connectors	Shallow	Sawtooth	Moment Frame	Cross-Braced	0.00405	0.09917
55.5994	12	2.62964	0.26171	429.85	15417032955.46003	0.06893	0.03446	70828	3.97292	0.38659	1.74669	0.32593	Steel Joints	Pile	Gable	Hybrid System	Asymmetric	0.00522	0.0662
68.0819	8	3.69886	0.35812	646.981	14831569378.64364	0.07657	0.02618	35084.1	5.99059	0.24807	2.96662	0.52546	Hybrid Connectors	Deep	Sawtooth	Shear Wall	Cross-Braced	0.00427	0.03537
24.4495	10	3.84792	0.44985	780.787	14641792778.28354	0.04922	0.03206	42941.1	3.09519	0.40273	3.09042	0.53355	Timber Pegs	Shallow	Sawtooth	Shear Wall	Cross-Braced	0.00536	0.05879
10.7697	2	3.9117	0.14698	524.282	8550686812.13285	0.02269	0.0125	28863.7	4.13679	0.44876	1.1956	0.21134	Hybrid Connectors	Deep	Hip	Hybrid System	Cross-Braced	0.00332	0.00639
19.582	15	3.80122	0.41054	632.258	14320988757.77368	0.05478	0.02496	71133.4	3.35795	0.06745	1.05351	0.21462	Hybrid Connectors	Shallow	Gable	Shear Wall	Cross-Braced	0.0022	0.03975
73.0013	7	2.93133	0.55831	781.441	14266261277.25161	0.01534	0.0442	27701.6	1.64442	0.11473	0.82456	0.39435	Timber Pegs	Pile	Gable	Moment Frame	Cross-Braced	0.00455	0.03606
71.1723	8	2.99963	0.24957	660.193	9050323152.83691	0.05446	0.03764	70835.8	6.17073	0.22331	2.95554	0.71885	Hybrid Connectors	Shallow	Sawtooth	Hybrid System	Symmetric	0.00566	0.04461
51.8189	11	3.13982	0.41331	669.245	13296073855.47706	0.0666	0.04927	44614.9	4.22966	0.22772	2.41853	0.45619	Timber Pegs	Pile	Sawtooth	Shear Wall	Symmetric	0.00291	0.03984
52.0362	8	2.70895	0.51066	471.571	11620058691.67425	0.03473	0.04152	69280.6	6.68758	0.54528	0.80352	0.34784	Timber Pegs	Deep	Flat	Shear Wall	Asymmetric	0.00871	0.07999
56.5526	3	2.53341	0.3559	597.044	15200108187.77656	0.01498	0.02806	32191.8	5.86285	0.42648	1.57917	0.27908	Timber Pegs	Pile	Gable	Hybrid System	Asymmetric	0.0073	0.02001
22.276	5	3.80368	0.45899	546.833	13563266899.16534	0.05846	0.03705	23627.5	1.40471	0.25543	0.99821	0.39637	Hybrid Connectors	Deep	Hip	Shear Wall	Asymmetric	0.00124	0.00608
74.0088	18	3.33119	0.25551	588.383	15607900290.99402	0.03375	0.04104	51072.5	4.50053	0.49506	0.82438	0.53701	Timber Pegs	Shallow	Sawtooth	Moment Frame	Symmetric	0.00885	0.20021
39.3139	2	3.41308	0.25303	720.331	8839381162.19715	0.02744	0.02079	48113.4	7.93599	0.22776	1.5457	0.26537	Steel Joints	Shallow	Flat	Shear Wall	Symmetric	0.00414	0.00871
36.8197	11	3.89048	0.43379	584.28	8324858515.61914	0.05824	0.0124	38179.5	3.15509	0.59492	0.83704	0.21045	Hybrid Connectors	Shallow	Flat	Moment Frame	Cross-Braced	0.00728	0.10359
46.3242	16	3.49768	0.4527	425.14	15788634862.08437	0.07787	0.02623	58083.4	4.45071	0.47989	1.41065	0.28911	Timber Pegs	Shallow	Hip	Hybrid System	Asymmetric	0.00349	0.06211
13.2876	11	3.53628	0.5685	762.217	8641537291.55924	0.06217	0.01579	21184.3	5.56423	0.49461	2.43452	0.71659	Steel Joints	Deep	Sawtooth	Hybrid System	Cross-Braced	0.00265	0.02867
21.6398	13	3.68045	0.21242	617.926	11089566567.28184	0.04439	0.02109	55430.1	2.41586	0.19353	2.46316	0.52642	Steel Joints	Deep	Hip	Shear Wall	Symmetric	0.00227	0.03352
61.6624	17	2.67452	0.33411	769.798	13199764978.00444	0.05204	0.04787	28764.1	5.91755	0.12977	1.08801	0.51162	Timber Pegs	Shallow	Sawtooth	Moment Frame	Cross-Braced	0.00177	0.02831
15.7959	10	3.04024	0.22526	628.942	15040453386.67267	0.01996	0.04388	23382	5.61844	0.26425	1.16855	0.21383	Steel Joints	Deep	Flat	Shear Wall	Cross-Braced	0.00147	0.01803
52.2206	16	3.95231	0.14005	427.855	10036618545.71141	0.06692	0.0337	74124.5	3.62472	0.23383	3.4924	0.69766	Timber Pegs	Deep	Sawtooth	Moment Frame	Cross-Braced	0.00577	0.10631
27.1744	18	3.8844	0.30162	621.148	8232465695.08019	0.0523	0.02605	44886.7	2.99107	0.47341	1.08427	0.34134	Steel Joints	Deep	Flat	Hybrid System	Cross-Braced	0.00637	0.14747
37.2507	15	3.82611	0.28704	630.296	12170294323.99352	0.07761	0.02057	64622.1	7.43372	0.14586	0.6601	0.26361	Hybrid Connectors	Shallow	Gable	Hybrid System	Symmetric	0.00413	0.07284
30.2086	19	3.17813	0.23522	485.736	11768896162.17793	0.07856	0.03286	20792.6	1.88917	0.34011	1.35687	0.78942	Timber Pegs	Pile	Flat	Hybrid System	Symmetric	0.00275	0.04809
34.8971	3	3.78579	0.2485	588.412	10455145457.51264	0.03482	0.03133	18735.2	4.02422	0.39551	2.51749	0.53993	Steel Joints	Pile	Hip	Hybrid System	Symmetric	0.0033	0.01081
60.3332	5	2.57259	0.28021	583.777	14991194940.01159	0.0792	0.04123	47165.4	6.36889	0.26184	0.52529	0.72425	Steel Joints	Deep	Flat	Moment Frame	Symmetric	0.00435	0.0242
30.7985	19	2.72278	0.59442	649.15	13994577372.66588	0.07698	0.04712	35510.8	2.03696	0.16033	3.94745	0.77532	Timber Pegs	Pile	Sawtooth	Moment Frame	Asymmetric	0.00225	0.05411
49.6483	8	3.12095	0.49148	503.846	14864931065.59397	0.05479	0.02316	15319	7.53049	0.54262	1.30636	0.87523	Hybrid Connectors	Pile	Hip	Shear Wall	Asymmetric	0.0073	0.06264
43.3235	14	3.22509	0.1357	632.699	9294471675.81759	0.03334	0.01825	26914.2	4.68377	0.12636	1.33341	0.63659	Timber Pegs	Deep	Hip	Shear Wall	Cross-Braced	0.00356	0.05663
56.457	16	2.89526	0.53621	496.381	13539295671.52273	0.06273	0.02611	29220.4	4.53371	0.21709	3.08516	0.24779	Steel Joints	Deep	Gable	Shear Wall	Cross-Braced	0.00581	0.09064
75.5781	2	3.03472	0.41665	578.578	15800813883.35086	0.02899	0.0275	33752.9	3.96994	0.46611	1.36863	0.59038	Timber Pegs	Deep	Gable	Shear Wall	Cross-Braced	0.00547	0.01091
61.2801	12	2.74416	0.5453	449.082	12895311134.46954	0.05409	0.01159	72039.8	7.07215	0.38292	1.88653	0.55667	Hybrid Connectors	Shallow	Gable	Shear Wall	Cross-Braced	0.0057	0.07662
25.0458	11	3.2337	0.27085	414.92	9370914922.36389	0.01172	0.04447	42339.2	7.63909	0.45186	2.40372	0.24029	Steel Joints	Pile	Hip	Shear Wall	Asymmetric	0.00446	0.05781
12.1828	6	3.69076	0.33226	528.235	15966243155.74508	0.054	0.04982	59163.1	3.66048	0.49482	0.57655	0.41441	Hybrid Connectors	Pile	Hip	Hybrid System	Symmetric	0.00146	0.00941
28.3585	17	3.49204	0.54811	509.829	12226588652.46702	0.07661	0.04693	16195.7	4.79676	0.54247	3.43052	0.48852	Hybrid Connectors	Deep	Sawtooth	Moment Frame	Cross-Braced	0.00527	0.09609
51.6555	12	2.66169	0.23629	562.774	14720472146.20998	0.02646	0.04443	67905.2	3.20796	0.21751	2.29218	0.31268	Steel Joints	Shallow	Hip	Shear Wall	Asymmetric	0.00201	0.02421
13.5998	7	3.23137	0.55775	784.793	9194891579.44345	0.06447	0.0497	30621.4	3.57612	0.31087	1.59522	0.20613	Hybrid Connectors	Deep	Gable	Moment Frame	Asymmetric	0.00394	0.0325
44.7456	10	3.54647	0.51425	608.892	13328769742.06337	0.03054	0.04631	35087.6	1.19833	0.42857	1.89925	0.72988	Steel Joints	Shallow	Flat	Hybrid System	Cross-Braced	0.00356	0.03207
51.779	14	3.29484	0.59028	621.271	15300941585.63091	0.05955	0.03753	17941.7	6.50155	0.48711	0.69539	0.79614	Hybrid Connectors	Pile	Sawtooth	Moment Frame	Cross-Braced	0.0073	0.11291
33.3971	9	3.08751	0.26213	776.64	12256142552.89552	0.059	0.01667	41630	7.78533	0.3678	3.01293	0.36037	Hybrid Connectors	Deep	Sawtooth	Hybrid System	Asymmetric	0.00266	0.02157
63.9639	15	3.43287	0.21788	768.459	10309280484.67844	0.02293	0.01625	70417.5	6.38669	0.33256	2.38827	0.20266	Steel Joints	Deep	Flat	Moment Frame	Asymmetric	0.00663	0.11304
17.4619	2	3.95296	0.26543	753.645	9019374623.66069	0.0518	0.01195	39617.7	4.62748	0.43047	3.69897	0.82296	Hybrid Connectors	Pile	Sawtooth	Hybrid System	Cross-Braced	0.00262	0.00479
15.2596	18	2.64236	0.57732	439.198	10367557321.90664	0.07014	0.02647	74059.3	6.79257	0.26012	2.12465	0.29377	Hybrid Connectors	Shallow	Gable	Hybrid System	Symmetric	0.0015	0.03445
60.9732	6	3.08502	0.26654	653.719	10839073623.41486	0.03678	0.04235	71384.1	7.00515	0.54154	3.39941	0.48226	Hybrid Connectors	Shallow	Gable	Hybrid System	Symmetric	0.00992	0.06494
44.6844	3	3.10991	0.38261	723.24	13679640841.83864	0.05972	0.02961	19027.5	4.81166	0.16672	1.15915	0.45618	Timber Pegs	Pile	Sawtooth	Hybrid System	Cross-Braced	0.00437	0.01539
58.1882	10	3.36545	0.30184	734.23	9428971256.23682	0.05721	0.02465	34842.7	7.5601	0.5362	0.69778	0.31498	Hybrid Connectors	Shallow	Sawtooth	Shear Wall	Cross-Braced	0.01059	0.13151
40.4379	5	2.72826	0.29811	631.163	8848838845.72326	0.02803	0.01437	74177.1	1.21119	0.40399	3.81954	0.61917	Timber Pegs	Pile	Sawtooth	Shear Wall	Symmetric	0.00592	0.02944
27.2481	18	2.76496	0.19669	406.998	11095516328.27004	0.07431	0.01207	16937.6	1.07067	0.38036	1.39935	0.84298	Steel Joints	Pile	Hip	Hybrid System	Asymmetric	0.00611	0.12279
67.3372	18	2.92804	0.36854	789.485	11669228931.2731	0.04945	0.02597	64777.5	1.57022	0.30848	3.41754	0.55961	Steel Joints	Pile	Hip	Moment Frame	Cross-Braced	0.00552	0.12374
65.9591	19	3.93381	0.5247	588.879	13027080417.74004	0.03487	0.014	73917.8	1.405	0.13511	1.40067	0.88104	Steel Joints	Shallow	Hip	Moment Frame	Cross-Braced	0.00263	0.05572
58.6287	17	3.60116	0.12474	557.438	13660250410.40751	0.02151	0.01414	65081.9	3.97228	0.52571	1.04545	0.33354	Timber Pegs	Deep	Flat	Shear Wall	Symmetric	0.00918	0.1649
29.0502	9	3.49254	0.54461	557.979	15114221670.6688	0.04314	0.02581	63347.9	7.58225	0.07889	3.06386	0.79395	Steel Joints	Pile	Flat	Moment Frame	Cross-Braced	0.00426	0.04016
51.3162	12	3.72544	0.43274	569.66	10311628524.22429	0.06111	0.03011	69818.1	5.72656	0.19848	3.22442	0.37984	Steel Joints	Shallow	Gable	Hybrid System	Asymmetric	0.00468	0.05917
35.2682	19	2.69136	0.40837	496.872	12228862581.53543	0.05365	0.01747	58276.3	5.61617	0.11034	3.45264	0.37538	Hybrid Connectors	Pile	Sawtooth	Hybrid System	Asymmetric	0.00165	0.03587
16.4108	11	3.789	0.41295	530.933	10928325654.42452	0.06089	0.03739	42501.3	3.6942	0.10876	3.52704	0.28238	Timber Pegs	Shallow	Sawtooth	Moment Frame	Cross-Braced	0.00141	0.0142
74.212	14	3.39225	0.24813	794.143	8011373376.24792	0.06542	0.02675	19079.1	4.73637	0.26473	2.19096	0.80454	Timber Pegs	Pile	Sawtooth	Shear Wall	Asymmetric	0.00777	0.116
19.5773	18	3.00299	0.30757	547.267	12635454581.75942	0.04087	0.01368	66217.9	3.12922	0.13823	1.90076	0.70754	Timber Pegs	Shallow	Gable	Shear Wall	Asymmetric	0.00362	0.07324
76.5166	19	3.72378	0.49965	610.69	14526368605.36911	0.04641	0.03548	73841.5	4.62486	0.36976	3.12839	0.43916	Steel Joints	Pile	Hip	Moment Frame	Asymmetric	0.00488	0.11265
41.2204	11	3.70385	0.25319	739.318	8291515888.82715	0.07905	0.02428	48253.1	6.22663	0.39494	2.49285	0.44459	Timber Pegs	Pile	Flat	Shear Wall	Cross-Braced	0.0073	0.08927
22.9593	17	3.76856	0.33501	610.971	8027934068.82376	0.07776	0.01209	49613.2	4.91085	0.53515	3.87849	0.79136	Steel Joints	Pile	Flat	Moment Frame	Cross-Braced	0.00402	0.08687
47.9331	6	2.67328	0.10982	529.781	13822547252.0859	0.03904	0.04792	41213.7	3.9321	0.21482	1.81543	0.84931	Steel Joints	Shallow	Gable	Moment Frame	Cross-Braced	0.00511	0.03301
71.1062	14	3.95404	0.46678	609.5	13470877800.07066	0.05796	0.03285	70697.4	6.91445	0.22005	0.65006	0.6217	Steel Joints	Deep	Sawtooth	Shear Wall	Asymmetric	0.00485	0.07873
61.2557	19	3.93944	0.30885	445.635	11246816842.68017	0.02873	0.02911	15962.2	3.0121	0.1855	2.56257	0.48479	Steel Joints	Pile	Sawtooth	Moment Frame	Symmetric	0.00628	0.10829
66.4593	18	3.0362	0.36268	452.003	13292839052.96728	0.02069	0.04437	55595.7	4.37041	0.48	1.73714	0.2372	Hybrid Connectors	Shallow	Flat	Shear Wall	Symmetric	0.00856	0.1533
56.1148	10	2.59884	0.15734	677.643	15627088580.24801	0.06379	0.04747	73981.9	7.84703	0.28543	1.69936	0.2886	Timber Pegs	Shallow	Hip	Hybrid System	Symmetric	0.0044	0.05391
58.4594	15	2.75058	0.59586	766.984	9982902372.44243	0.04053	0.01881	21709.5	7.77125	0.35383	2.47582	0.29925	Timber Pegs	Shallow	Flat	Hybrid System	Asymmetric	0.00542	0.09217
69.4437	18	3.98925	0.25123	690.271	9967412756.25267	0.02239	0.04241	77345.7	1.04399	0.25604	3.72623	0.39376	Steel Joints	Deep	Hip	Shear Wall	Symmetric	0.00632	0.1454
27.4768	5	3.34452	0.41749	429.845	9489857638.11371	0.06312	0.04324	77899.1	4.72563	0.13625	1.43435	0.37992	Steel Joints	Deep	Hip	Moment Frame	Cross-Braced	0.00145	0.00873
44.2597	19	3.03493	0.39062	561.158	1.37919e+10	0.07406	0.01218	75436.3	3.35843	0.10639	1.82858	0.58002	Steel Joints	Deep	Hip	Hybrid System	Asymmetric	0.00442	0.09059
25.4847	16	2.9323	0.49255	401.021	10825513905.37072	0.07533	0.03848	45065.5	3.03857	0.52755	3.61937	0.86087	Hybrid Connectors	Pile	Hip	Moment Frame	Symmetric	0.00385	0.0747
79.1368	12	2.88549	0.24692	604.483	15909545071.89704	0.05174	0.01252	39893.1	5.17377	0.19601	3.63327	0.80316	Steel Joints	Pile	Sawtooth	Hybrid System	Asymmetric	0.00572	0.07459
76.0841	13	3.49623	0.47796	477.282	13717191227.65721	0.04357	0.03379	60886.6	4.12413	0.56789	1.32106	0.55641	Timber Pegs	Shallow	Flat	Shear Wall	Asymmetric	0.00853	0.11445
12.7599	10	3.12908	0.29125	747.259	10939015093.17908	0.01993	0.03677	35714.9	6.12989	0.57101	2.97216	0.21211	Timber Pegs	Shallow	Flat	Moment Frame	Cross-Braced	0.0025	0.02295
59.3903	14	3.94812	0.30558	441.734	9193488272.50772	0.0655	0.02468	19442.4	1.18994	0.31341	1.95446	0.24788	Hybrid Connectors	Pile	Hip	Shear Wall	Asymmetric	0.00594	0.10369
74.7674	16	3.52576	0.43636	400.573	12736198532.22178	0.07617	0.04523	73592.4	7.48824	0.57722	3.776	0.80225	Steel Joints	Shallow	Gable	Moment Frame	Cross-Braced	0.01065	0.18197
22.6403	16	3.68807	0.49214	580.458	10359226024.7714	0.07226	0.04202	56265.6	4.97315	0.06567	3.06286	0.39854	Timber Pegs	Shallow	Sawtooth	Hybrid System	Cross-Braced	0.00248	0.04656
49.7562	6	2.93911	0.43343	462.173	15244072650.37029	0.06262	0.04704	28465	5.78847	0.10041	2.23024	0.42266	Hybrid Connectors	Deep	Gable	Shear Wall	Symmetric	0.00127	0.00734
74.0842	15	2.61878	0.54994	695.195	11531235199.0118	0.01032	0.0226	16196.6	5.23211	0.18382	3.36094	0.29784	Timber Pegs	Pile	Hip	Hybrid System	Symmetric	0.00335	0.0619
12.3762	18	3.23173	0.24258	767.974	10341199716.30843	0.03854	0.01086	62028.5	7.92392	0.16506	3.99257	0.35618	Hybrid Connectors	Deep	Hip	Moment Frame	Asymmetric	0.00203	0.04495
58.8194	19	2.97187	0.55031	416.775	12708414516.56544	0.03875	0.04246	70432	7.90409	0.18895	2.06465	0.37303	Steel Joints	Shallow	Gable	Moment Frame	Symmetric	0.00343	0.07126
30.8144	4	2.80312	0.16543	558.233	9095796007.76852	0.07261	0.01892	41367.1	5.26924	0.29876	1.80729	0.48847	Timber Pegs	Pile	Flat	Shear Wall	Asymmetric	0.00575	0.02688
74.7077	3	3.92896	0.42977	798.726	12492392582.42303	0.0146	0.02869	20258.4	5.78774	0.08461	2.62463	0.6362	Timber Pegs	Deep	Flat	Hybrid System	Cross-Braced	0.0035	0.01163
77.9741	2	3.16598	0.37382	693.069	8448891828.15792	0.04719	0.04269	57160.4	5.32999	0.35546	2.89079	0.44721	Steel Joints	Pile	Gable	Shear Wall	Asymmetric	0.00837	0.01877
76.0987	11	2.76206	0.34732	781.275	12855109453.97766	0.01953	0.01865	34300.4	3.17477	0.2202	2.96557	0.5149	Steel Joints	Shallow	Hip	Hybrid System	Cross-Braced	0.00321	0.04431
43.195	18	2.79798	0.25546	465.633	12241310751.21143	0.05636	0.02248	24356.5	2.34829	0.08935	2.15754	0.32733	Hybrid Connectors	Shallow	Sawtooth	Hybrid System	Cross-Braced	0.00122	0.02836
70.343	13	2.92106	0.35187	488.547	12166127857.11177	0.06546	0.02756	48175.8	3.81934	0.46427	1.66302	0.23947	Steel Joints	Shallow	Hip	Moment Frame	Asymmetric	0.00901	0.12257
69.1185	2	3.99897	0.18089	461.925	13473315096.46224	0.05494	0.02087	46319.8	5.7793	0.40939	3.37674	0.44377	Timber Pegs	Pile	Flat	Moment Frame	Cross-Braced	0.00823	0.01701
32.337	13	2.90202	0.28466	520.948	8355652915.41348	0.06562	0.02845	48590.1	1.39184	0.48639	3.85391	0.24374	Timber Pegs	Pile	Flat	Shear Wall	Symmetric	0.00748	0.09935
68.0241	18	2.9932	0.14934	689.754	11677851717.04237	0.05252	0.01038	68555.6	4.60014	0.56658	3.52394	0.4098	Steel Joints	Deep	Hip	Moment Frame	Asymmetric	0.01077	0.23427
12.5905	4	3.48899	0.38592	465.979	11552309304.323	0.02329	0.01849	46495.5	3.85878	0.37217	2.88824	0.78632	Steel Joints	Pile	Flat	Moment Frame	Symmetric	0.00205	0.00975
51.7389	12	2.94094	0.14788	609.694	1.16783e+10	0.03679	0.0433	73535.1	4.69239	0.48269	1.76053	0.45685	Steel Joints	Deep	Gable	Shear Wall	Cross-Braced	0.00888	0.09773
26.1006	18	2.82371	0.18017	507.684	15839127768.52275	0.07698	0.02654	69717.7	7.02159	0.15955	2.67869	0.33528	Steel Joints	Deep	Gable	Shear Wall	Cross-Braced	0.00104	0.01754
18.4397	4	2.73796	0.14273	731.678	9114227785.15408	0.03017	0.03546	57322.5	1.33327	0.2757	0.85406	0.83145	Timber Pegs	Deep	Flat	Shear Wall	Asymmetric	0.00459	0.02125
15.3867	9	2.96902	0.29066	402.637	13523438056.47674	0.0144	0.01929	18695.4	6.34537	0.34154	2.3687	0.64754	Hybrid Connectors	Pile	Hip	Hybrid System	Cross-Braced	0.00137	0.01247
58.7402	5	2.65887	0.52098	489.246	11215969099.02845	0.03694	0.036	71221.4	5.66837	0.34767	3.23426	0.89178	Timber Pegs	Pile	Gable	Hybrid System	Symmetric	0.00533	0.02497
33.7912	8	2.52797	0.55345	642.096	12093812194.59611	0.03564	0.05	73862.2	2.42694	0.44509	1.37871	0.41018	Timber Pegs	Pile	Flat	Hybrid System	Asymmetric	0.00489	0.0417
60.7337	15	3.70696	0.13594	438.684	14099151246.84957	0.04292	0.03381	39378.1	6.13929	0.48777	2.25537	0.34026	Hybrid Connectors	Deep	Flat	Shear Wall	Asymmetric	0.00514	0.09646
14.5749	15	2.70684	0.41728	586.525	9259003540.58785	0.04922	0.03513	49199.9	4.4746	0.41677	0.75646	0.40856	Steel Joints	Shallow	Sawtooth	Moment Frame	Symmetric	0.00315	0.04939
32.0703	5	3.66397	0.44219	574.483	14108681701.09194	0.07947	0.01446	33266.3	4.36717	0.07599	3.43474	0.76874	Hybrid Connectors	Deep	Hip	Hybrid System	Cross-Braced	0.00186	0.01097
47.7644	17	3.69631	0.36688	741.009	8562646261.47552	0.06294	0.02614	15956.6	4.38149	0.24317	1.72581	0.30607	Timber Pegs	Deep	Flat	Moment Frame	Cross-Braced	0.00574	0.12305
65.3506	2	3.30688	0.43349	650.159	11866476089.67866	0.01251	0.04443	46164.3	7.64464	0.36484	2.53773	0.36875	Steel Joints	Deep	Gable	Hybrid System	Asymmetric	0.00752	0.01456
32.3127	18	2.96452	0.21685	655.881	13936566861.59664	0.05989	0.04337	23408.3	7.61055	0.32933	1.82487	0.69114	Steel Joints	Pile	Flat	Moment Frame	Symmetric	0.00221	0.04549
53.8124	11	2.71755	0.34482	780.723	9540411642.8376	0.0677	0.0309	26916.1	7.39526	0.07464	2.5916	0.7166	Steel Joints	Deep	Hip	Hybrid System	Asymmetric	0.00122	0.01691
72.0184	17	3.60521	0.29544	792.944	14167325168.28338	0.07269	0.04614	46246.2	7.20719	0.58935	3.10469	0.87119	Steel Joints	Deep	Flat	Moment Frame	Asymmetric	0.01002	0.16643
53.1104	17	3.40208	0.14485	661.358	9334500055.40594	0.03968	0.01572	71357.5	1.26312	0.57586	1.64385	0.88611	Steel Joints	Deep	Gable	Hybrid System	Cross-Braced	0.0097	0.21352
26.3072	9	3.48318	0.41278	608.801	14393910055.49697	0.03195	0.03633	69901.1	3.80416	0.47557	2.31741	0.66447	Steel Joints	Shallow	Gable	Hybrid System	Asymmetric	0.00418	0.03939
11.7081	8	2.513	0.34761	643.168	11751484583.5347	0.06875	0.01996	77729.4	7.26414	0.08044	3.28206	0.45396	Hybrid Connectors	Pile	Flat	Hybrid System	Symmetric	0.00411	0.03245
70.9069	7	3.89128	0.23759	552.977	13477106654.90486	0.06443	0.03582	46374.2	6.28589	0.28661	2.90748	0.51711	Steel Joints	Deep	Sawtooth	Shear Wall	Symmetric	0.00528	0.04561
11.4889	17	2.59944	0.33684	794.983	15339251666.95351	0.04752	0.0135	50880.6	4.19662	0.27537	0.69976	0.50749	Hybrid Connectors	Deep	Hip	Hybrid System	Symmetric	0.00134	0.02476
71.2291	17	3.05021	0.48765	682.009	11267372188.90987	0.01825	0.04774	68437.6	6.41277	0.35691	2.49066	0.47116	Hybrid Connectors	Shallow	Gable	Moment Frame	Symmetric	0.00794	0.15777
47.0256	8	3.10407	0.50083	516.403	9863660214.58218	0.05562	0.04145	60478.8	2.4573	0.08076	1.81717	0.43677	Hybrid Connectors	Pile	Hip	Moment Frame	Cross-Braced	0.00417	0.03653
75.7347	10	2.50203	0.42476	423.107	14937312772.94142	0.0146	0.01804	26883.4	5.19859	0.28301	2.98073	0.31753	Steel Joints	Deep	Hip	Hybrid System	Cross-Braced	0.00536	0.06203
65.9148	15	3.24563	0.33387	417.889	9292933184.83823	0.01703	0.03549	40881.4	4.73099	0.46681	0.55834	0.45631	Steel Joints	Pile	Gable	Moment Frame	Cross-Braced	0.01041	0.14279
79.8554	12	3.62921	0.38787	481.965	13051808414.69933	0.03318	0.04037	75395.4	5.01483	0.5989	1.65709	0.87846	Steel Joints	Deep	Flat	Hybrid System	Cross-Braced	0.01053	0.13145
34.5498	15	3.7349	0.29251	493.165	15386026304.32492	0.03598	0.01838	24498.3	6.05257	0.37749	0.80273	0.81751	Steel Joints	Deep	Hip	Moment Frame	Symmetric	0.00364	0.06347
63.7032	8	3.8191	0.16328	566.018	13395173692.28244	0.04234	0.01373	28608.2	7.64861	0.56734	3.72172	0.63213	Timber Pegs	Pile	Flat	Hybrid System	Symmetric	0.00644	0.05359
38.1352	2	3.23158	0.29281	485.938	9565448683.60012	0.03374	0.02407	41042.9	2.84808	0.5992	3.56775	0.33496	Timber Pegs	Shallow	Sawtooth	Hybrid System	Asymmetric	0.00627	0.01518
43.5913	14	3.44595	0.36517	652.364	9218271614.10586	0.01237	0.01543	76091.8	6.30636	0.28913	3.88831	0.81507	Steel Joints	Deep	Sawtooth	Moment Frame	Asymmetric	0.00512	0.09199
53.9254	4	2.61928	0.39942	484.502	10018444248.80473	0.02102	0.03263	22398.2	5.51599	0.41778	2.75214	0.41831	Timber Pegs	Pile	Hip	Hybrid System	Cross-Braced	0.00682	0.02496
71.1574	5	3.23206	0.5679	475.151	11131254662.85263	0.01806	0.02696	58741.3	5.86602	0.16727	3.32467	0.582	Steel Joints	Deep	Gable	Moment Frame	Asymmetric	0.00585	0.03631
78.8858	12	2.73222	0.48867	588.495	9273272254.79922	0.04018	0.0285	23588	4.00244	0.31161	2.64154	0.83826	Steel Joints	Deep	Hip	Hybrid System	Cross-Braced	0.00662	0.07686
63.7791	3	3.05446	0.176	755.467	14382512531.53054	0.02485	0.03171	49092.6	7.61205	0.09313	2.22215	0.43428	Steel Joints	Shallow	Flat	Moment Frame	Cross-Braced	0.00125	0.00473
39.2437	15	2.99396	0.18709	587.322	10856282740.87111	0.03055	0.04928	49876.6	4.35759	0.06603	3.41837	0.83934	Steel Joints	Shallow	Flat	Shear Wall	Cross-Braced	0.00099	0.01897
39.495	13	3.13531	0.15025	565.539	15488693887.30181	0.04301	0.04171	17770.7	1.85114	0.54111	3.21658	0.36459	Steel Joints	Pile	Hip	Hybrid System	Asymmetric	0.00592	0.08676
61.6308	18	3.35745	0.46909	631.238	14739926912.28259	0.02649	0.03518	77017.7	5.76485	0.52212	3.06647	0.85009	Steel Joints	Deep	Hip	Hybrid System	Asymmetric	0.00744	0.14618
26.7144	13	3.85431	0.45306	502.885	15270546102.41349	0.02722	0.02455	67430.5	1.90208	0.22164	3.62869	0.45107	Steel Joints	Deep	Hip	Hybrid System	Cross-Braced	0.00346	0.05409
17.7332	13	3.09173	0.59318	541.375	10355941720.02832	0.06832	0.01108	34685.5	3.25873	0.30132	3.7506	0.46222	Hybrid Connectors	Pile	Sawtooth	Shear Wall	Symmetric	0.0019	0.03128
34.8235	2	3.9717	0.36101	485.534	12589852350.57752	0.04837	0.01466	23490.6	2.59604	0.32149	2.05851	0.58711	Hybrid Connectors	Deep	Gable	Hybrid System	Asymmetric	0.00416	0.00826
30.1067	14	3.63854	0.51321	628.724	10571596144.33886	0.06997	0.03923	37465.7	4.77254	0.33639	1.48987	0.44292	Timber Pegs	Deep	Flat	Shear Wall	Symmetric	0.0053	0.07809
30.7416	15	3.26722	0.38822	678.955	10055588092.64678	0.04602	0.02477	73128	3.43253	0.12401	2.29125	0.51499	Timber Pegs	Pile	Sawtooth	Shear Wall	Cross-Braced	0.00364	0.05824
26.3525	3	3.46604	0.53704	669.479	12856694249.6204	0.07365	0.02338	23624.4	2.11897	0.47628	0.82573	0.55093	Hybrid Connectors	Shallow	Sawtooth	Shear Wall	Cross-Braced	0.00406	0.01507
12.9465	13	2.65334	0.46051	501.927	14543963044.79826	0.02783	0.04556	37705.6	6.5357	0.2413	3.78356	0.54371	Hybrid Connectors	Deep	Hip	Moment Frame	Asymmetric	0.001	0.01238
11.2512	17	3.76678	0.42144	711.859	8748782449.01323	0.05317	0.02938	47129.8	4.27944	0.06743	3.94349	0.87278	Hybrid Connectors	Shallow	Flat	Moment Frame	Asymmetric	0.00369	0.07219
79.1406	5	3.37354	0.38256	502.381	10206150090.92857	0.04523	0.04598	17137.5	4.18114	0.42211	2.78447	0.39725	Timber Pegs	Shallow	Flat	Hybrid System	Asymmetric	0.00968	0.05036
39.9441	9	3.9791	0.46149	460.125	9641073447.08902	0.07431	0.04547	32422.2	7.20454	0.50643	3.11157	0.39921	Steel Joints	Shallow	Flat	Shear Wall	Cross-Braced	0.0084	0.09477
36.9029	3	3.45464	0.30983	539.923	14386801385.24852	0.03929	0.01321	53716.2	4.77177	0.55497	1.63285	0.78655	Timber Pegs	Pile	Flat	Hybrid System	Symmetric	0.00509	0.0158
57.5753	11	3.75117	0.14829	639.098	15466976584.73776	0.06984	0.04781	36057.7	5.96927	0.42092	3.53194	0.47441	Steel Joints	Pile	Hip	Moment Frame	Symmetric	0.00463	0.06573
25.2778	10	3.69964	0.11999	456.801	8639541681.46687	0.04947	0.01308	71584.2	3.29646	0.1552	3.65106	0.25124	Steel Joints	Pile	Sawtooth	Hybrid System	Asymmetric	0.00234	0.02124
76.4973	16	3.01819	0.33951	659.235	11033707317.65793	0.0596	0.04854	75889.8	4.92903	0.37438	0.76916	0.53688	Timber Pegs	Shallow	Sawtooth	Shear Wall	Asymmetric	0.0077	0.1227
65.0442	14	2.88942	0.39965	745.227	15316072341.74926	0.07208	0.0281	43700.3	6.0849	0.55147	0.96005	0.58516	Steel Joints	Shallow	Sawtooth	Shear Wall	Asymmetric	0.00788	0.1195
16.2588	18	3.14574	0.13942	517.256	10757105764.37039	0.07978	0.04043	49581.3	3.0753	0.24281	1.41299	0.63238	Timber Pegs	Shallow	Sawtooth	Shear Wall	Symmetric	0.00394	0.07115
39.2306	17	3.20086	0.24345	580.083	13701291490.50962	0.06118	0.03825	56002.5	5.81974	0.57434	2.96286	0.36457	Hybrid Connectors	Deep	Flat	Shear Wall	Asymmetric	0.00483	0.09809
71.5383	3	2.86013	0.26102	491.324	8805331092.15474	0.03202	0.03074	58194.8	4.98134	0.10372	1.14178	0.88128	Hybrid Connectors	Shallow	Flat	Hybrid System	Asymmetric	0.00277	0.01019
76.1312	15	3.8419	0.3814	544.505	11555100252.89714	0.03093	0.03478	19111.8	4.03935	0.45043	1.27028	0.71591	Timber Pegs	Deep	Gable	Shear Wall	Cross-Braced	0.00772	0.13646
42.7181	4	3.31382	0.23924	408.788	12026406204.73303	0.03164	0.048	18489.2	5.99079	0.11595	1.83652	0.7041	Timber Pegs	Shallow	Hip	Moment Frame	Asymmetric	0.00469	0.02418
52.9388	13	3.96767	0.14782	781.508	14061312623.88048	0.01685	0.04709	71263.2	3.21833	0.48938	2.64073	0.81101	Timber Pegs	Deep	Flat	Shear Wall	Cross-Braced	0.00498	0.07003
21.6924	9	3.71503	0.18243	566.356	10310597204.63861	0.01375	0.03617	29291.7	6.00152	0.10371	3.91708	0.21829	Timber Pegs	Deep	Flat	Moment Frame	Symmetric	0.00195	0.02268
79.3818	3	3.33356	0.18697	715.548	10113508580.40422	0.05066	0.03631	52966.9	4.8578	0.22915	3.24363	0.6292	Steel Joints	Pile	Hip	Hybrid System	Asymmetric	0.00613	0.01747
26.217	5	3.92056	0.52135	457.057	10423741361.56665	0.06674	0.01988	55603.7	2.71923	0.47727	2.45406	0.77249	Hybrid Connectors	Pile	Hip	Hybrid System	Symmetric	0.00503	0.03115
75.9912	15	3.25731	0.24216	724.942	12445572070.34992	0.01253	0.04314	25690.2	5.67793	0.30311	0.67285	0.22406	Timber Pegs	Shallow	Flat	Hybrid System	Symmetric	0.0077	0.10577
55.4753	17	3.83066	0.45735	744.059	15008035307.718	0.04966	0.0353	64503.8	7.19335	0.53548	2.30894	0.7293	Timber Pegs	Pile	Sawtooth	Hybrid System	Symmetric	0.00509	0.09634
52.5416	3	3.03722	0.38392	686.191	14647531171.69046	0.03602	0.04305	71286.5	3.1701	0.27096	1.2143	0.89279	Hybrid Connectors	Deep	Gable	Moment Frame	Symmetric	0.00276	0.00905
45.8882	13	3.06796	0.58852	761.283	8463565251.28802	0.07247	0.03631	33549.5	6.68632	0.59723	1.55024	0.61539	Timber Pegs	Pile	Gable	Moment Frame	Symmetric	0.00878	0.14185
26.1469	15	3.1272	0.23641	466.879	15031640890.33619	0.02018	0.02197	72059.6	3.35291	0.06027	1.37801	0.49728	Hybrid Connectors	Pile	Hip	Shear Wall	Cross-Braced	0.00195	0.03457
22.357	7	3.31994	0.17919	590.593	8760874993.74714	0.04944	0.01758	20267.4	6.74785	0.43283	1.71607	0.51753	Hybrid Connectors	Deep	Sawtooth	Shear Wall	Cross-Braced	0.0041	0.03088
25.434	14	3.33024	0.12602	648.044	11322784554.55096	0.07796	0.01308	67030.2	1.35806	0.55374	0.71791	0.67564	Timber Pegs	Shallow	Hip	Hybrid System	Symmetric	0.00449	0.07908
23.0507	5	3.2446	0.22048	638.477	14123235514.03377	0.03415	0.03344	56607.2	1.05051	0.34479	2.51893	0.59897	Steel Joints	Shallow	Gable	Hybrid System	Symmetric	0.00471	0.02957
64.5709	19	2.959	0.44204	744.416	8652088288.27154	0.06192	0.02136	52902.2	1.79283	0.59368	0.66014	0.7513	Timber Pegs	Deep	Gable	Moment Frame	Asymmetric	0.01355	0.23431
34.5088	13	3.89081	0.14263	486.277	8323197442.21574	0.07177	0.03522	29958.6	7.1176	0.43941	2.81204	0.49515	Steel Joints	Pile	Sawtooth	Moment Frame	Symmetric	0.00743	0.12061
14.049	9	3.38288	0.22235	470.258	10639966428.88635	0.02303	0.01235	38519.7	4.73605	0.28624	3.05781	0.49213	Timber Pegs	Shallow	Gable	Hybrid System	Cross-Braced	0.00391	0.03913
77.8372	8	3.11161	0.52765	501.351	13839404862.85852	0.07948	0.02503	74169.8	5.15871	0.33346	2.20122	0.72218	Steel Joints	Deep	Gable	Hybrid System	Cross-Braced	0.00457	0.04518
71.865	17	3.47677	0.39148	756.62	12174051500.57692	0.06666	0.02042	45273.2	6.89544	0.53261	3.2344	0.65186	Hybrid Connectors	Shallow	Sawtooth	Moment Frame	Cross-Braced	0.00791	0.13084
74.9427	7	3.65195	0.13476	776.411	11336014964.8775	0.01963	0.02481	53634.7	1.35452	0.57667	3.88587	0.74467	Hybrid Connectors	Deep	Gable	Moment Frame	Cross-Braced	0.01172	0.07882
79.6436	12	3.94109	0.12384	627.852	14504586540.12578	0.03176	0.01217	75830.3	3.70975	0.35574	1.69018	0.82101	Timber Pegs	Pile	Hip	Moment Frame	Symmetric	0.00691	0.09862
22.1727	6	3.24932	0.13056	600.549	14133674097.55396	0.05375	0.03897	45321.7	5.50163	0.21893	2.66617	0.38438	Timber Pegs	Shallow	Hip	Hybrid System	Cross-Braced	0.00352	0.02132
37.7369	17	2.66815	0.57094	642.154	14288345677.87172	0.07194	0.01467	40237.5	3.83276	0.18163	1.63306	0.42053	Steel Joints	Deep	Hip	Moment Frame	Cross-Braced	0.004	0.07639
63.0767	8	3.16115	0.52494	646.523	11677814591.59362	0.02364	0.01058	73058.1	1.22491	0.31238	2.05185	0.56887	Steel Joints	Shallow	Hip	Moment Frame	Cross-Braced	0.00754	0.07086
58.7214	6	3.21846	0.52247	468.122	8155593939.93625	0.06118	0.04785	74207.7	5.55661	0.21299	0.57289	0.85132	Steel Joints	Pile	Flat	Shear Wall	Asymmetric	0.0061	0.04191
20.7727	12	3.84549	0.56211	674.564	9377095787.93224	0.02895	0.01772	38051.5	3.73981	0.28146	0.76022	0.78428	Steel Joints	Shallow	Gable	Moment Frame	Symmetric	0.00261	0.03693
67.1083	16	3.0922	0.35263	580.94	13930403426.213	0.06638	0.04312	53479.3	1.13446	0.50896	3.29135	0.52791	Steel Joints	Deep	Gable	Shear Wall	Cross-Braced	0.00606	0.11138
25.7108	4	3.92999	0.22367	606.953	14025387773.997	0.05784	0.04858	77642.3	2.19363	0.30959	0.98968	0.60118	Timber Pegs	Pile	Hip	Shear Wall	Cross-Braced	0.00309	0.013
25.6672	6	3.2277	0.30067	412.127	15778388901.61069	0.0466	0.03136	18605.6	2.52308	0.40248	2.94703	0.69862	Hybrid Connectors	Deep	Gable	Hybrid System	Symmetric	0.00437	0.02457
47.5882	6	3.96067	0.45943	705.823	9521492215.28154	0.05549	0.03104	17587.2	4.57431	0.09956	2.98103	0.56588	Steel Joints	Pile	Flat	Hybrid System	Cross-Braced	0.00234	0.01747
51.5058	10	2.5123	0.53802	734.171	8983414305.22116	0.07135	0.0247	48577.7	2.30462	0.46917	3.98679	0.26891	Hybrid Connectors	Shallow	Flat	Hybrid System	Cross-Braced	0.00676	0.08366
50.606	16	3.84822	0.31755	647.769	9110317069.88812	0.03705	0.02702	33930.6	3.52929	0.3156	2.93459	0.44692	Hybrid Connectors	Pile	Flat	Hybrid System	Cross-Braced	0.00803	0.11588
16.4041	4	3.89668	0.36769	699.489	9478304920.59312	0.06385	0.02928	52820.2	6.25466	0.24852	0.95061	0.23333	Timber Pegs	Pile	Sawtooth	Moment Frame	Asymmetric	0.00272	0.01347
71.4223	7	3.94153	0.56589	609.082	12227746716.063	0.02112	0.01608	62079.2	6.65404	0.38604	2.6929	0.66891	Steel Joints	Pile	Hip	Moment Frame	Cross-Braced	0.00613	0.04121
28.592	18	2.51961	0.15375	647.341	15801691703.79321	0.05908	0.02459	19489.8	6.56789	0.10609	2.3345	0.43599	Steel Joints	Pile	Gable	Moment Frame	Cross-Braced	0.00118	0.02201
19.066	9	2.75755	0.53115	557.829	12715451864.00486	0.06255	0.04264	72353.9	5.86558	0.2777	3.71087	0.71685	Steel Joints	Deep	Flat	Shear Wall	Symmetric	0.00442	0.0424
72.2124	12	3.48065	0.17965	716.75	12181504525.17314	0.04101	0.0173	32997.7	4.79269	0.49603	2.91553	0.5008	Steel Joints	Pile	Flat	Hybrid System	Symmetric	0.01006	0.14146
76.8956	7	2.53821	0.34193	587.308	13386849843.07097	0.06555	0.03919	39787.6	4.85441	0.19414	2.31468	0.23191	Timber Pegs	Deep	Gable	Moment Frame	Asymmetric	0.00506	0.03317
70.3489	9	2.59541	0.20921	672.085	8591443126.06525	0.049	0.03606	36907.4	7.67371	0.55275	2.68475	0.46573	Timber Pegs	Deep	Gable	Moment Frame	Symmetric	0.01264	0.14004
66.6661	11	2.83162	0.40147	648.572	14522833073.20293	0.07554	0.01229	69589.3	7.14508	0.382	2.05211	0.35309	Steel Joints	Shallow	Sawtooth	Hybrid System	Symmetric	0.00784	0.11019
55.8669	4	3.26866	0.37929	680.926	13175036346.55361	0.01787	0.0109	26092.4	5.54849	0.34743	2.27943	0.35	Steel Joints	Shallow	Flat	Shear Wall	Asymmetric	0.00438	0.02244
48.56	15	3.31885	0.29	714.086	9369533436.7242	0.01916	0.0241	16863.8	4.27946	0.26976	3.02821	0.46433	Hybrid Connectors	Pile	Flat	Shear Wall	Cross-Braced	0.00494	0.06935
16.0891	15	2.55139	0.53165	605.085	13045723369.59544	0.06897	0.03769	78167.1	6.10349	0.4581	0.77421	0.88483	Hybrid Connectors	Pile	Sawtooth	Hybrid System	Symmetric	0.0015	0.02844
38.5917	11	2.75555	0.42991	725.226	12769663700.52696	0.06897	0.02322	78741.1	1.43901	0.36046	2.65367	0.87205	Steel Joints	Shallow	Sawtooth	Hybrid System	Symmetric	0.00424	0.05254
36.0882	13	3.24956	0.4606	598.903	8518823883.9584	0.04299	0.03671	31750	7.61226	0.4881	0.80876	0.76242	Steel Joints	Shallow	Gable	Moment Frame	Asymmetric	0.00635	0.09836
28.1828	7	3.39091	0.17533	782.654	10135457582.76605	0.07748	0.03662	15607.9	4.83306	0.23242	3.49277	0.37183	Hybrid Connectors	Deep	Hip	Shear Wall	Symmetric	0.00529	0.04711
60.6394	13	2.7226	0.54158	701.069	11127532983.11425	0.05756	0.04226	56984.6	4.51953	0.43611	3.79862	0.73475	Hybrid Connectors	Pile	Gable	Hybrid System	Symmetric	0.00696	0.1054
44.7113	15	3.09826	0.18352	468.457	9959108235.81584	0.0788	0.01398	57150.1	3.03584	0.56889	3.23071	0.21075	Steel Joints	Shallow	Sawtooth	Shear Wall	Cross-Braced	0.00923	0.1499
15.6732	3	3.8566	0.21139	731.834	9945293502.36352	0.04727	0.03309	76123.2	1.02373	0.20396	3.01311	0.23944	Hybrid Connectors	Shallow	Hip	Shear Wall	Asymmetric	0.00383	0.01275
25.4128	10	3.99835	0.16403	620.635	12583587789.57934	0.02411	0.0125	34400.6	1.4287	0.58955	3.80312	0.78501	Timber Pegs	Deep	Sawtooth	Moment Frame	Cross-Braced	0.00341	0.04006
57.8281	11	3.98082	0.32018	793.784	11766872136.48351	0.04111	0.01704	27317.8	2.84106	0.27579	1.26485	0.59497	Hybrid Connectors	Deep	Flat	Moment Frame	Cross-Braced	0.00697	0.098
15.3292	18	3.82251	0.54385	687.528	13338337453.82406	0.07863	0.02302	55064.9	4.79082	0.07119	1.30092	0.46132	Steel Joints	Shallow	Sawtooth	Hybrid System	Cross-Braced	0.00275	0.06214
69.5845	18	3.09199	0.22622	433.756	15651256696.87933	0.03593	0.0383	51638.6	1.58506	0.24674	2.18355	0.71832	Timber Pegs	Pile	Hip	Shear Wall	Asymmetric	0.00495	0.10075
44.6603	4	3.52986	0.28688	557.984	13284448356.8097	0.07699	0.04896	61652.9	7.80436	0.1323	0.52612	0.28005	Timber Pegs	Deep	Hip	Moment Frame	Symmetric	0.00117	0.0046
43.6411	2	3.12489	0.52303	606.91	12656767458.26034	0.06579	0.0237	72533.3	3.87673	0.21736	3.87774	0.40068	Hybrid Connectors	Deep	Flat	Moment Frame	Cross-Braced	0.00455	0.00945
51.4685	13	3.47279	0.40891	735.605	14780475933.32398	0.04095	0.03085	51383.4	3.21422	0.10278	0.61288	0.70933	Steel Joints	Pile	Flat	Shear Wall	Asymmetric	0.00114	0.01548
67.7277	8	2.96415	0.47581	691.738	13056584884.53628	0.04793	0.02036	24754.9	4.67638	0.14801	2.58639	0.34502	Hybrid Connectors	Shallow	Hip	Shear Wall	Symmetric	0.00259	0.02104
34.3466	5	3.4093	0.207	547.744	9324490162.47041	0.05252	0.03702	53878.4	1.45491	0.11968	1.73891	0.62045	Hybrid Connectors	Shallow	Gable	Shear Wall	Asymmetric	0.0015	0.00898
57.4611	11	3.28564	0.45824	661.373	10517989595.6677	0.0566	0.02466	39316.6	6.95315	0.07391	0.86038	0.51336	Hybrid Connectors	Pile	Sawtooth	Shear Wall	Cross-Braced	0.0025	0.034
49.6012	14	2.53672	0.21381	630.764	13866882261.47524	0.01537	0.02926	44427.8	4.22194	0.2129	0.58615	0.34165	Timber Pegs	Pile	Gable	Moment Frame	Asymmetric	0.00495	0.07131
28.692	3	3.68605	0.59366	450.421	13907059064.21616	0.07535	0.03271	77366.5	2.24835	0.56753	1.41846	0.82187	Hybrid Connectors	Deep	Flat	Moment Frame	Cross-Braced	0.00555	0.02063
71.5041	11	2.51785	0.37994	493.943	15896070002.47167	0.05179	0.03745	51071.6	2.13214	0.57217	0.87339	0.50487	Hybrid Connectors	Shallow	Sawtooth	Hybrid System	Asymmetric	0.00644	0.08451
65.8198	5	2.93973	0.44782	536.449	13015799027.21845	0.07518	0.0124	24727.1	3.52668	0.51566	3.79115	0.61919	Hybrid Connectors	Shallow	Sawtooth	Shear Wall	Cross-Braced	0.00921	0.04958
56.0916	19	2.50889	0.1592	478.193	15196361504.68724	0.05423	0.0322	43805.3	5.01354	0.05668	1.35666	0.37713	Hybrid Connectors	Shallow	Flat	Hybrid System	Symmetric	0.00238	0.0533
69.5407	6	3.0643	0.22533	460.054	8436642484.71622	0.04017	0.02725	29848	3.91834	0.06547	0.82946	0.44276	Steel Joints	Pile	Gable	Moment Frame	Asymmetric	0.00147	0.01064
70.7106	3	2.59474	0.16987	423.279	12529778758.48519	0.04968	0.01535	23806.4	5.17758	0.0557	3.19389	0.23429	Steel Joints	Pile	Gable	Shear Wall	Asymmetric	0.0017	0.00572
59.5854	13	3.87027	0.29509	749.241	15358784197.61756	0.06807	0.01832	61295.2	5.93834	0.25165	1.94988	0.53825	Steel Joints	Shallow	Flat	Hybrid System	Symmetric	0.00541	0.07573
68.5909	18	3.12352	0.24207	515.577	10297953881.42556	0.03283	0.04536	55857	6.23942	0.58914	3.45283	0.44139	Timber Pegs	Pile	Gable	Hybrid System	Cross-Braced	0.01199	0.20294
58.823	11	3.18924	0.46646	516.128	9239012830.35367	0.07695	0.04487	47356.3	3.80669	0.54326	3.43451	0.43058	Steel Joints	Pile	Hip	Hybrid System	Cross-Braced	0.00879	0.08707
57.6099	3	3.02478	0.15435	482.491	10804081280.77408	0.04262	0.01133	42510.5	6.01902	0.18779	3.97333	0.82296	Hybrid Connectors	Pile	Flat	Moment Frame	Cross-Braced	0.00255	0.00976
53.3028	7	3.44126	0.47603	590.159	14337889337.95415	0.07694	0.03758	35944.2	1.99053	0.27561	3.3134	0.69271	Hybrid Connectors	Shallow	Hip	Moment Frame	Symmetric	0.00361	0.02543
62.6902	9	3.67661	0.12285	605.697	8677606517.45052	0.07165	0.03217	20720.6	4.59167	0.50344	1.24953	0.5201	Steel Joints	Shallow	Hip	Hybrid System	Asymmetric	0.01157	0.12128
21.1024	12	3.47222	0.20101	483.313	12802709266.95268	0.06374	0.04759	34452.5	1.5076	0.46722	2.55257	0.33675	Timber Pegs	Shallow	Hip	Moment Frame	Asymmetric	0.00553	0.08478
71.6609	13	3.62231	0.49598	643.428	9085052846.75421	0.04272	0.04632	69495.7	2.70874	0.12294	2.34188	0.88128	Timber Pegs	Deep	Sawtooth	Moment Frame	Asymmetric	0.00456	0.07283
71.029	10	3.85896	0.47139	689.2	11484259532.37797	0.05109	0.03318	65938.9	5.08231	0.10928	2.27866	0.25234	Timber Pegs	Shallow	Hip	Hybrid System	Symmetric	0.00201	0.01907
12.0473	3	3.79532	0.33816	549.536	15727816012.41324	0.06866	0.01556	78200.7	6.18294	0.34905	1.53883	0.29527	Hybrid Connectors	Deep	Gable	Hybrid System	Cross-Braced	0.00267	0.00979
67.8072	9	3.51109	0.12499	634.181	9561154158.77509	0.04808	0.02839	57644.4	1.66717	0.10616	1.23549	0.38923	Steel Joints	Pile	Flat	Shear Wall	Cross-Braced	0.00573	0.06136
19.0209	12	2.82196	0.40495	600.921	8272132390.76826	0.06167	0.03901	50986.6	2.44949	0.50376	3.00913	0.86817	Timber Pegs	Pile	Gable	Hybrid System	Cross-Braced	0.00642	0.07955
33.4583	5	3.45655	0.30336	478.219	11417626711.82434	0.06535	0.04807	34242.9	7.94329	0.18933	0.85617	0.39522	Hybrid Connectors	Pile	Hip	Shear Wall	Asymmetric	0.00525	0.03086
62.0456	11	3.25912	0.25826	692.004	12621564701.52124	0.04592	0.02455	19995.9	3.3636	0.15358	0.67366	0.544	Timber Pegs	Shallow	Hip	Shear Wall	Symmetric	0.00456	0.06177
21.2532	17	3.57583	0.42021	720.581	10380141880.25116	0.04754	0.04139	55171.2	2.98829	0.15212	1.83435	0.73282	Timber Pegs	Deep	Hip	Hybrid System	Cross-Braced	0.00248	0.04283
67.2577	9	3.7494	0.31831	659.517	12334144027.01354	0.02385	0.03733	46730.5	1.5968	0.07488	3.10374	0.85043	Steel Joints	Shallow	Hip	Moment Frame	Cross-Braced	0.00452	0.05078
68.2494	5	3.61408	0.14621	529.558	15627215570.0159	0.02713	0.01313	64339.8	5.8639	0.40301	3.53987	0.62356	Hybrid Connectors	Shallow	Flat	Shear Wall	Asymmetric	0.00764	0.03558
45.5227	11	3.76984	0.55798	770.717	10494166299.32896	0.07335	0.03232	41770.8	4.55777	0.14047	2.39044	0.46899	Timber Pegs	Pile	Flat	Shear Wall	Cross-Braced	0.00206	0.02523
10.447	13	2.5958	0.48925	582.143	10475416249.59433	0.06882	0.01734	79060.8	2.10286	0.17834	3.43976	0.88986	Hybrid Connectors	Deep	Sawtooth	Shear Wall	Asymmetric	0.00353	0.04562
30.0927	15	2.54743	0.12819	506.351	11862143183.04764	0.01071	0.03734	40844.8	5.43029	0.46322	0.58852	0.21831	Timber Pegs	Shallow	Flat	Moment Frame	Cross-Braced	0.00639	0.11414
53.1849	17	2.88775	0.36253	563.294	12122530687.13084	0.07086	0.0344	36649.7	4.68032	0.08161	2.09379	0.78252	Steel Joints	Deep	Hip	Moment Frame	Asymmetric	0.00443	0.07301
78.683	19	3.851	0.14169	676.83	8010927407.00068	0.01177	0.04892	71614.1	4.95462	0.16151	0.96686	0.3942	Timber Pegs	Shallow	Sawtooth	Shear Wall	Asymmetric	0.00651	0.12812
54.227	13	3.73549	0.51864	738.373	12927001049.63872	0.04208	0.04742	40707.9	7.96398	0.13214	2.53951	0.77222	Steel Joints	Pile	Hip	Moment Frame	Cross-Braced	0.00347	0.04291
28.1863	19	3.52409	0.40651	542.63	15978858789.31768	0.01472	0.01037	71608.3	1.20029	0.05267	3.72346	0.31352	Timber Pegs	Shallow	Sawtooth	Shear Wall	Asymmetric	0.00334	0.07779
54.3804	8	3.55114	0.18622	493.05	10336064395.76365	0.07782	0.0132	16778	7.40481	0.34664	0.52517	0.44277	Steel Joints	Deep	Flat	Shear Wall	Cross-Braced	0.00631	0.04808
47.799	8	3.59001	0.11037	650.597	13046480370.13223	0.07806	0.04077	60018.6	6.89324	0.15452	2.83877	0.23918	Timber Pegs	Pile	Flat	Moment Frame	Cross-Braced	0.00265	0.02526
64.5892	10	3.9139	0.11579	768.486	8036973240.27205	0.05276	0.03743	19670.4	3.9074	0.3981	3.27322	0.33974	Timber Pegs	Shallow	Flat	Hybrid System	Symmetric	0.00847	0.10017
17.4886	2	3.74829	0.35368	473.317	12834612898.37519	0.03745	0.04204	24635.1	7.16662	0.32598	3.10568	0.62195	Timber Pegs	Deep	Sawtooth	Shear Wall	Cross-Braced	0.00323	0.00618
63.2719	7	3.43509	0.46719	721.208	11576546475.42254	0.04584	0.02067	60504.9	5.53993	0.41733	0.56919	0.73305	Hybrid Connectors	Deep	Gable	Shear Wall	Cross-Braced	0.00712	0.05618
47.8887	7	3.49857	0.16042	590.643	12242345227.71739	0.06336	0.04397	33832	7.22548	0.58986	1.10859	0.83786	Hybrid Connectors	Pile	Hip	Shear Wall	Symmetric	0.00745	0.05732
77.4094	13	2.82061	0.21064	719.805	12351239739.93907	0.02562	0.0277	28678.2	5.16312	0.17093	0.8304	0.28378	Timber Pegs	Pile	Flat	Shear Wall	Symmetric	0.00358	0.05296
33.931	13	3.48598	0.26363	602.216	9415623754.39883	0.04092	0.02048	67099.2	2.51304	0.41623	0.79909	0.2984	Hybrid Connectors	Shallow	Flat	Shear Wall	Asymmetric	0.00585	0.09701
54.2835	11	3.13702	0.20904	550.931	14159744975.03432	0.06161	0.01042	76506	5.03355	0.50849	3.05564	0.85714	Hybrid Connectors	Pile	Hip	Moment Frame	Symmetric	0.00717	0.07348
75.242	7	2.72944	0.29567	678.696	12443756968.08271	0.03768	0.04485	30104.7	2.25344	0.57656	1.98676	0.73618	Timber Pegs	Shallow	Gable	Moment Frame	Symmetric	0.01127	0.09685
17.1757	18	3.7096	0.37981	760.251	10161555675.97595	0.01224	0.03141	35617.7	1.9858	0.39228	3.03687	0.57783	Timber Pegs	Deep	Hip	Shear Wall	Asymmetric	0.00393	0.08797
75.606	19	3.26537	0.44247	528.101	15499052372.52346	0.04552	0.04902	61414.8	5.57843	0.12196	1.76263	0.53371	Timber Pegs	Pile	Flat	Moment Frame	Symmetric	0.00442	0.07977
58.152	7	3.96614	0.58189	584.299	8102189680.03245	0.06162	0.03859	67994	7.63234	0.07962	0.90967	0.3104	Hybrid Connectors	Deep	Flat	Hybrid System	Cross-Braced	0.00207	0.01688
14.7486	11	2.92252	0.56542	491.76	13807497711.99832	0.07838	0.01322	79945.5	5.11947	0.20318	3.01458	0.46551	Hybrid Connectors	Deep	Gable	Hybrid System	Symmetric	0.00107	0.01392
31.0675	9	3.22101	0.38506	473.364	11049881485.25683	0.01259	0.03353	32769.1	6.57051	0.56049	2.6912	0.46082	Hybrid Connectors	Shallow	Sawtooth	Moment Frame	Asymmetric	0.00443	0.04458
59.572	7	3.17199	0.46708	711.156	12180358650.49046	0.04779	0.01068	51180.2	2.17855	0.34531	0.89542	0.65384	Timber Pegs	Pile	Gable	Moment Frame	Cross-Braced	0.00728	0.05615
14.7145	8	2.68117	0.57544	480.266	10332077995.56465	0.0415	0.03231	23711.2	5.57947	0.36862	3.73528	0.61923	Hybrid Connectors	Shallow	Hip	Shear Wall	Asymmetric	0.00348	0.02857
50.7519	2	3.13917	0.14174	717.327	10570017410.10683	0.02697	0.02401	36504.6	6.13084	0.38583	1.58122	0.2418	Hybrid Connectors	Pile	Flat	Shear Wall	Symmetric	0.00614	0.01443
34.2118	19	2.93133	0.10282	571.687	8121329716.88721	0.05464	0.03573	17923	1.2913	0.23272	2.79156	0.79394	Steel Joints	Shallow	Gable	Hybrid System	Cross-Braced	0.00533	0.10266
53.4641	13	2.74048	0.1149	798.019	13838760709.69522	0.02145	0.03166	28704.5	1.68015	0.14987	0.61193	0.85628	Steel Joints	Shallow	Flat	Moment Frame	Symmetric	0.00192	0.027
13.2019	17	2.92323	0.38167	478.937	13686387286.40575	0.02987	0.02045	47925.4	6.47107	0.57483	2.05065	0.74615	Timber Pegs	Shallow	Sawtooth	Moment Frame	Asymmetric	0.0014	0.02957
71.0076	11	2.84988	0.48142	437.191	13234865603.25778	0.06472	0.01649	25644.3	4.07965	0.46546	3.87527	0.32487	Timber Pegs	Deep	Gable	Hybrid System	Asymmetric	0.00706	0.07264
78.1442	11	3.60111	0.28354	430.173	15023605444.67206	0.04223	0.02619	72809.9	3.83907	0.33108	3.60278	0.32052	Hybrid Connectors	Pile	Gable	Hybrid System	Symmetric	0.00503	0.06151
77.8214	15	2.54616	0.37262	734.167	15210140644.46747	0.07956	0.04947	61170.1	7.44259	0.25719	1.27472	0.70828	Steel Joints	Deep	Flat	Moment Frame	Asymmetric	0.00433	0.071
62.4756	11	3.42619	0.35818	575.111	12451554555.40204	0.03705	0.02743	16802.8	7.94376	0.31552	3.57696	0.50861	Steel Joints	Deep	Sawtooth	Hybrid System	Symmetric	0.00754	0.08718
19.106	11	3.64099	0.14739	401.25	13478587936.5365	0.04243	0.03995	71985.6	6.35069	0.06852	1.52575	0.74516	Timber Pegs	Shallow	Flat	Moment Frame	Asymmetric	0.00254	0.03179
63.0784	12	3.22109	0.26079	749.909	8087987208.56368	0.03102	0.01228	78525.9	6.54816	0.18612	3.48282	0.25284	Hybrid Connectors	Shallow	Hip	Hybrid System	Asymmetric	0.00574	0.06238
11.7211	3	3.89735	0.10972	750.768	14770744471.00159	0.02654	0.02515	47621	2.45825	0.18789	3.05229	0.70151	Timber Pegs	Deep	Hip	Hybrid System	Asymmetric	0.003	0.00987
11.5487	9	3.56182	0.15535	722.567	14531307393.03598	0.07456	0.03321	35449.7	2.34558	0.29494	1.73218	0.49687	Hybrid Connectors	Pile	Sawtooth	Hybrid System	Asymmetric	0.00219	0.02157
32.6527	8	3.62189	0.50593	499.327	8161988947.38796	0.06242	0.04005	32125.2	7.86478	0.17995	3.68777	0.22169	Steel Joints	Shallow	Hip	Shear Wall	Cross-Braced	0.00557	0.04934
44.205	9	2.7954	0.51471	549.101	12342601733.93375	0.03334	0.03114	20682.3	5.86564	0.152	2.19848	0.58161	Hybrid Connectors	Deep	Flat	Shear Wall	Cross-Braced	0.00515	0.04563
63.9285	2	3.66594	0.50097	697.97	15253244563.49816	0.05901	0.03061	46954.6	5.80697	0.47104	1.61193	0.68933	Steel Joints	Pile	Gable	Shear Wall	Symmetric	0.00764	0.01502
57.8307	3	3.74814	0.46341	595.741	9451103896.25024	0.0776	0.04056	18259.1	3.00332	0.54143	1.4789	0.56977	Steel Joints	Pile	Hip	Hybrid System	Symmetric	0.00855	0.02971
41.2132	19	3.0419	0.49666	461.531	10821159372.45678	0.01518	0.02253	47749.4	7.20536	0.08693	3.78673	0.28602	Steel Joints	Deep	Sawtooth	Shear Wall	Symmetric	0.00429	0.07646
29.1539	16	2.82004	0.43549	497.119	10648429428.14945	0.02852	0.01362	31415.6	1.31108	0.16531	3.15503	0.77114	Timber Pegs	Deep	Sawtooth	Hybrid System	Symmetric	0.00153	0.0251
79.7987	2	3.07758	0.43492	789.036	10847523803.19801	0.02404	0.02389	45968.1	2.92213	0.47553	1.72465	0.42196	Timber Pegs	Pile	Flat	Shear Wall	Asymmetric	0.0106	0.02613
39.8327	6	3.60941	0.43368	460.405	8335088243.64082	0.07088	0.01636	42195	2.26099	0.49871	1.38959	0.84502	Timber Pegs	Pile	Hip	Moment Frame	Asymmetric	0.00736	0.0416
41.5971	3	3.12646	0.35702	690.432	10232141470.12293	0.02254	0.04864	34832.4	5.97767	0.32509	1.24066	0.83481	Hybrid Connectors	Deep	Hip	Hybrid System	Asymmetric	0.00329	0.01074
21.4537	4	3.60498	0.28167	591.207	10358850501.60188	0.03157	0.0331	44161.5	6.00745	0.43219	1.35572	0.34025	Timber Pegs	Deep	Hip	Shear Wall	Symmetric	0.00568	0.02654
65.6367	19	2.67035	0.4651	699.441	14926976387.91673	0.04807	0.02786	45812.2	4.74312	0.09268	0.88843	0.53346	Steel Joints	Pile	Sawtooth	Shear Wall	Cross-Braced	0.00479	0.08699
58.5578	19	3.70902	0.24932	664.445	10816928057.05362	0.05348	0.04648	69190	1.03682	0.51724	2.19657	0.29616	Timber Pegs	Shallow	Sawtooth	Hybrid System	Symmetric	0.01008	0.19629
25.4539	15	2.87981	0.37145	575.667	11577733919.14841	0.06657	0.04601	58275.9	7.11629	0.508	0.64375	0.67442	Steel Joints	Pile	Sawtooth	Hybrid System	Cross-Braced	0.00342	0.05763
15.7667	9	2.87339	0.31668	541.564	11045904479.04311	0.03851	0.02663	43155.2	7.68911	0.43137	0.5403	0.79634	Timber Pegs	Pile	Gable	Hybrid System	Cross-Braced	0.00281	0.02612
57.635	13	3.38557	0.23831	701.744	8965387596.81266	0.0474	0.04499	73840.7	2.41619	0.55398	2.66325	0.65386	Hybrid Connectors	Pile	Flat	Hybrid System	Asymmetric	0.01202	0.14749
55.8158	11	2.60518	0.58734	529.256	15922854061.80499	0.07758	0.01256	64123.2	6.89563	0.0762	0.80968	0.38233	Hybrid Connectors	Pile	Gable	Hybrid System	Asymmetric	0.00113	0.01234
29.1282	18	2.53945	0.22938	715.109	14606601525.63785	0.03082	0.04543	19921.6	7.81301	0.17703	3.45823	0.25342	Steel Joints	Shallow	Sawtooth	Hybrid System	Symmetric	0.00319	0.05414
76.5605	12	2.89154	0.25465	671.937	12327362456.21894	0.02737	0.02242	24993.5	3.28882	0.2494	0.87355	0.24848	Timber Pegs	Deep	Hip	Hybrid System	Symmetric	0.00556	0.08624
20.574	3	3.3071	0.18079	631.068	11810915955.11337	0.05974	0.0326	20308.4	2.2954	0.13722	2.39934	0.62765	Timber Pegs	Pile	Hip	Moment Frame	Cross-Braced	0.00124	0.00371
40.2634	5	3.86142	0.51149	547.52	13194037803.70407	0.06398	0.02079	35726.1	7.84278	0.49816	2.86426	0.86733	Steel Joints	Deep	Gable	Shear Wall	Cross-Braced	0.00705	0.03923
76.0531	2	3.76965	0.39329	482.033	10611449188.1859	0.03903	0.04939	43317	1.4182	0.46646	1.30204	0.68669	Hybrid Connectors	Deep	Sawtooth	Moment Frame	Asymmetric	0.00831	0.01781
39.3809	16	3.23567	0.40652	684.168	8402262962.83583	0.02491	0.01287	47776	2.93172	0.47529	3.60892	0.71144	Timber Pegs	Deep	Sawtooth	Hybrid System	Cross-Braced	0.00754	0.13597
54.6968	14	2.55558	0.51028	436.54	11234534508.9175	0.06452	0.02788	70341.8	6.1942	0.21021	2.18485	0.43051	Timber Pegs	Pile	Sawtooth	Moment Frame	Cross-Braced	0.00369	0.05686
37.8316	9	3.30288	0.27146	788.217	15871820619.26288	0.05693	0.03484	16167.2	5.32147	0.46948	1.60362	0.61023	Timber Pegs	Pile	Hip	Hybrid System	Symmetric	0.0043	0.04613
29.1951	5	3.55719	0.19682	791.499	9458774447.02178	0.07134	0.03462	42838.7	5.79157	0.11768	3.65395	0.42162	Hybrid Connectors	Pile	Hip	Shear Wall	Symmetric	0.00176	0.01099
78.8784	11	3.00875	0.1992	452.089	12221642337.22378	0.0691	0.03955	41714.9	5.95664	0.10874	3.50419	0.83117	Timber Pegs	Shallow	Sawtooth	Shear Wall	Cross-Braced	0.00415	0.0463
38.6534	19	2.66659	0.46631	441.574	8068171170.57263	0.02436	0.03898	76585.9	5.80301	0.37123	2.9837	0.29276	Hybrid Connectors	Deep	Gable	Shear Wall	Cross-Braced	0.00805	0.14882
72.5869	6	2.91785	0.40706	565.087	8976252121.42868	0.06826	0.04173	30667.4	3.39569	0.07677	1.51669	0.64242	Timber Pegs	Shallow	Flat	Moment Frame	Cross-Braced	0.00478	0.03709
26.0968	17	3.65738	0.20317	785.473	12697533603.73694	0.02226	0.01937	22956.4	3.1805	0.56626	1.86572	0.71159	Hybrid Connectors	Shallow	Hip	Shear Wall	Symmetric	0.00544	0.1153
24.9173	2	3.02687	0.17253	560.124	10379311436.06268	0.07046	0.02482	24246.9	3.99927	0.23087	2.91407	0.68894	Steel Joints	Pile	Hip	Hybrid System	Symmetric	0.00432	0.00904
12.1794	13	3.71797	0.16034	545.521	15245475891.685	0.06392	0.02528	48809.3	6.65379	0.31237	1.1485	0.38012	Hybrid Connectors	Deep	Flat	Shear Wall	Asymmetric	0.00395	0.06455
55.6167	3	2.97928	0.4139	681.434	11249358127.65788	0.04989	0.04823	40408.7	7.5679	0.49728	2.23289	0.54022	Steel Joints	Deep	Sawtooth	Moment Frame	Asymmetric	0.0076	0.02663
35.7968	9	2.74533	0.10006	471.492	9664268777.04842	0.05496	0.02637	64019.2	4.18672	0.27003	3.08203	0.66434	Timber Pegs	Pile	Gable	Shear Wall	Asymmetric	0.00461	0.04462
70.5051	19	3.15377	0.10916	545.329	12364734154.27763	0.01729	0.01887	36006.9	1.60036	0.28685	2.802	0.85166	Timber Pegs	Pile	Gable	Shear Wall	Asymmetric	0.00735	0.17458
43.1247	17	3.17841	0.29478	516.523	14359789081.4077	0.01279	0.03529	23317.5	7.56809	0.24137	3.01977	0.54976	Timber Pegs	Shallow	Sawtooth	Moment Frame	Symmetric	0.00448	0.08914
77.7735	6	2.52416	0.44567	640.614	8155357569.57916	0.03315	0.02709	40146.9	1.563	0.24345	3.62172	0.41036	Steel Joints	Pile	Hip	Moment Frame	Asymmetric	0.00597	0.04408
22.9868	14	2.67557	0.44752	465.101	12044160949.04033	0.0675	0.02	72397.3	2.11377	0.30738	3.889	0.47056	Timber Pegs	Shallow	Sawtooth	Moment Frame	Symmetric	0.00449	0.06707
70.8036	4	2.77739	0.31506	619.481	14187412453.81717	0.0426	0.03861	41359.2	7.07375	0.57026	2.10434	0.57892	Hybrid Connectors	Deep	Hip	Hybrid System	Symmetric	0.00673	0.03285
64.3618	9	2.67038	0.44554	743.019	8828709237.05623	0.02564	0.01768	69185.8	4.86035	0.56481	0.70994	0.88345	Hybrid Connectors	Shallow	Gable	Shear Wall	Asymmetric	0.01288	0.1213
63.9645	13	3.01229	0.36055	605.668	15222388151.46516	0.06842	0.03533	39149.5	3.4688	0.34984	3.42023	0.63983	Steel Joints	Pile	Hip	Hybrid System	Symmetric	0.00656	0.10176
69.1348	3	3.94693	0.58847	673.399	10116139279.7348	0.026	0.02722	33290.1	7.51637	0.30078	0.91288	0.30832	Hybrid Connectors	Deep	Gable	Hybrid System	Cross-Braced	0.00807	0.026
63.2717	12	3.26383	0.18123	430.099	9364828861.70261	0.06708	0.02277	65366.1	7.72354	0.49449	1.26806	0.7902	Steel Joints	Shallow	Gable	Moment Frame	Asymmetric	0.00788	0.10038
53.8354	13	3.44133	0.40033	579.602	12714048583.2214	0.04171	0.04784	28600.2	3.31534	0.42451	2.78609	0.32701	Steel Joints	Shallow	Gable	Hybrid System	Asymmetric	0.00803	0.12717
19.1871	19	3.03458	0.34562	437.957	9400249166.54423	0.04244	0.02298	30069	7.07897	0.53486	3.11007	0.22712	Timber Pegs	Deep	Hip	Shear Wall	Cross-Braced	0.00501	0.09036
12.2768	14	2.98523	0.19723	639.785	13437612162.96946	0.02909	0.0239	18237.8	5.7497	0.45184	2.93127	0.27015	Steel Joints	Shallow	Sawtooth	Moment Frame	Asymmetric	0.00417	0.07421
74.4594	6	2.53472	0.475	512.422	11920816655.98744	0.07301	0.04483	27210	2.92144	0.57379	2.03472	0.75029	Hybrid Connectors	Shallow	Gable	Hybrid System	Symmetric	0.01055	0.06987
53.1655	13	3.2505	0.23775	514.906	8879647694.09744	0.01621	0.01516	39623	7.59003	0.53744	3.71323	0.83133	Hybrid Connectors	Shallow	Sawtooth	Shear Wall	Symmetric	0.00883	0.13246
65.7576	3	3.22541	0.29085	430.707	15299921076.65638	0.02011	0.01432	40972.2	1.44148	0.52039	3.41269	0.38774	Timber Pegs	Pile	Flat	Shear Wall	Symmetric	0.0064	0.02039
43.7066	6	2.73675	0.28742	524.095	13385643279.7084	0.05451	0.02131	42340.8	3.2256	0.26535	2.82289	0.54868	Steel Joints	Pile	Flat	Shear Wall	Asymmetric	0.00237	0.01644
18.2116	8	3.64649	0.2221	602.671	12367944212.27014	0.06951	0.03367	46180	3.77383	0.26242	2.04376	0.61806	Timber Pegs	Pile	Gable	Hybrid System	Cross-Braced	0.0031	0.0294
18.763	13	3.23901	0.31535	633.864	10994724922.80105	0.01668	0.02537	52174.2	5.83457	0.45766	2.12339	0.49308	Timber Pegs	Shallow	Flat	Moment Frame	Cross-Braced	0.00246	0.03983
57.9896	17	3.00849	0.33667	426.666	9078879237.36377	0.06136	0.03434	27312.9	1.26903	0.09606	1.11588	0.24573	Timber Pegs	Deep	Gable	Moment Frame	Asymmetric	0.00372	0.07862
40.1214	9	2.72036	0.47211	660.584	13660146968.49058	0.06198	0.01639	54906.4	7.22844	0.22722	3.22897	0.23966	Timber Pegs	Shallow	Hip	Shear Wall	Symmetric	0.00407	0.03823
24.0367	10	3.32824	0.48253	595.55	14509246560.23248	0.05071	0.02046	36876	5.61372	0.56272	3.53087	0.50824	Timber Pegs	Shallow	Hip	Moment Frame	Symmetric	0.00397	0.04549
44.4116	16	3.62923	0.17928	614.763	9006550799.5065	0.04407	0.03261	62710.7	2.92516	0.29756	3.39549	0.75851	Steel Joints	Pile	Hip	Moment Frame	Asymmetric	0.00408	0.07922
14.4946	6	2.923	0.39639	733.119	11956540996.30514	0.03248	0.01869	51218.3	5.60839	0.19844	2.41484	0.25924	Hybrid Connectors	Pile	Sawtooth	Moment Frame	Asymmetric	0.00234	0.01694
50.738	14	2.82819	0.5481	536.891	11878769495.93992	0.0346	0.02691	51027.5	4.75847	0.31205	3.43279	0.34397	Steel Joints	Shallow	Gable	Moment Frame	Symmetric	0.00659	0.11596
28.8295	6	3.2829	0.15439	469.62	10799293665.75974	0.05721	0.03291	59556.7	3.35393	0.20872	3.26643	0.38884	Steel Joints	Pile	Gable	Hybrid System	Asymmetric	0.00317	0.02343
65.8291	12	2.73301	0.33646	620.724	14314735163.13444	0.01457	0.04895	36646.2	1.20018	0.47254	3.41326	0.59139	Timber Pegs	Shallow	Sawtooth	Moment Frame	Cross-Braced	0.00643	0.09167
31.7253	11	3.49992	0.47518	778.009	8796238270.45478	0.05095	0.0132	42900.1	4.8577	0.51783	3.93677	0.23024	Hybrid Connectors	Pile	Sawtooth	Moment Frame	Cross-Braced	0.00685	0.09041
41.8654	14	3.40802	0.40575	607.148	9640153798.97672	0.02951	0.02842	52888.4	1.57527	0.48046	3.335	0.80203	Steel Joints	Shallow	Flat	Hybrid System	Asymmetric	0.00731	0.1252
10.8134	10	2.63062	0.15029	732.765	8012822151.34805	0.04266	0.02585	42401.1	6.67123	0.13198	1.44741	0.52951	Steel Joints	Shallow	Flat	Moment Frame	Symmetric	0.00086	0.01066
15.0713	15	2.55478	0.2983	702.813	10983883104.66412	0.04913	0.04297	43876.7	1.61968	0.23483	3.37302	0.53966	Hybrid Connectors	Deep	Hip	Moment Frame	Cross-Braced	0.00176	0.02754
37.4746	19	3.43043	0.35362	607.332	10329425343.20298	0.072	0.04601	32711.7	4.00117	0.16768	1.81472	0.42856	Steel Joints	Pile	Sawtooth	Moment Frame	Asymmetric	0.00343	0.07897
43.5957	16	2.94144	0.59792	659.022	14935951870.06525	0.05054	0.04628	33680	4.04186	0.07354	2.30667	0.3484	Hybrid Connectors	Deep	Sawtooth	Shear Wall	Symmetric	0.00202	0.04141
52.0014	11	2.62967	0.1893	562.672	13966481952.60924	0.0259	0.02501	60432.2	4.89341	0.45655	3.2874	0.45457	Steel Joints	Pile	Sawtooth	Hybrid System	Asymmetric	0.00526	0.05744
30.4164	8	3.63914	0.59121	612.251	8675777572.49818	0.01556	0.02219	15278.3	1.27656	0.2856	1.60852	0.83938	Timber Pegs	Pile	Gable	Moment Frame	Asymmetric	0.00414	0.03046
58.6487	9	2.97107	0.28807	602.914	13927647320.49896	0.05389	0.02797	21193.9	2.42683	0.20214	0.59129	0.26596	Hybrid Connectors	Pile	Flat	Hybrid System	Asymmetric	0.00319	0.02667
70.2086	4	3.1894	0.20016	683.644	13403201771.35646	0.04815	0.02376	76672.6	2.39651	0.21914	3.01351	0.24251	Steel Joints	Deep	Sawtooth	Hybrid System	Asymmetric	0.0041	0.01616
64.5896	16	2.85522	0.30705	563.993	10253794188.80264	0.05703	0.03875	27156.2	5.19279	0.12426	3.65761	0.28012	Steel Joints	Pile	Hip	Moment Frame	Asymmetric	0.00492	0.09976
12.7733	17	3.44098	0.407	439.907	8123686197.63688	0.04216	0.01854	42177.9	2.84545	0.50472	3.74761	0.74388	Hybrid Connectors	Shallow	Gable	Hybrid System	Symmetric	0.00392	0.06328
43.6355	5	2.95223	0.20675	715.484	8921299211.1097	0.06776	0.03635	70229.5	2.00936	0.12916	3.29619	0.23389	Hybrid Connectors	Shallow	Sawtooth	Shear Wall	Cross-Braced	0.00496	0.02972
17.3451	7	3.95203	0.24572	673.941	9999528676.94848	0.07441	0.04708	15006.7	1.12847	0.23607	3.773	0.43322	Hybrid Connectors	Pile	Flat	Hybrid System	Symmetric	0.00474	0.04138
26.9431	2	3.55442	0.52727	780.049	14532978929.21844	0.0128	0.0212	75136.6	6.88381	0.05406	3.3723	0.4974	Hybrid Connectors	Pile	Sawtooth	Moment Frame	Cross-Braced	0.00393	0.00982
79.0664	5	2.70508	0.5995	571.486	11722502607.26247	0.06209	0.03708	18476.8	7.80084	0.29003	0.60535	0.55498	Hybrid Connectors	Pile	Flat	Moment Frame	Asymmetric	0.00559	0.02981
19.9747	12	3.12504	0.25909	431.282	15347164211.6724	0.01246	0.01574	26106.5	5.92283	0.24514	1.72379	0.20224	Hybrid Connectors	Pile	Flat	Shear Wall	Asymmetric	0.00268	0.03529
44.9222	13	3.07813	0.17443	448.648	14313187675.5864	0.04116	0.01486	16891.7	3.88899	0.44551	1.67637	0.54074	Timber Pegs	Pile	Flat	Moment Frame	Symmetric	0.0054	0.07229
53.2709	6	3.30137	0.49659	709.328	10296865438.75205	0.04231	0.01463	48768.8	1.85408	0.44342	1.26708	0.33645	Timber Pegs	Pile	Hip	Shear Wall	Symmetric	0.0087	0.05006
59.1726	17	3.7629	0.40023	427.103	14762897252.6441	0.05874	0.01554	76301.1	4.32573	0.07125	3.29278	0.26851	Hybrid Connectors	Deep	Hip	Hybrid System	Cross-Braced	0.00294	0.04917
49.1754	14	3.37513	0.1502	763.13	8933798723.28606	0.03467	0.01865	69537.4	4.20125	0.11373	2.32031	0.57331	Steel Joints	Shallow	Flat	Hybrid System	Asymmetric	0.00253	0.03373
10.684	14	2.59234	0.57339	512.66	8288940163.63202	0.06746	0.03251	56583.7	3.93913	0.54754	3.42701	0.7209	Timber Pegs	Pile	Gable	Hybrid System	Symmetric	0.00386	0.05742
32.8523	18	3.48312	0.13902	759.552	12868304967.30652	0.034	0.04068	27056.8	3.64813	0.48549	2.60472	0.85432	Timber Pegs	Deep	Sawtooth	Moment Frame	Asymmetric	0.00312	0.05443
46.2398	8	2.5124	0.41268	709.403	10733944279.03711	0.03398	0.01507	71523.8	4.47727	0.26422	2.56713	0.83886	Steel Joints	Deep	Gable	Moment Frame	Asymmetric	0.00597	0.0507
16.1506	9	3.66994	0.31197	748.48	10635405493.30118	0.02559	0.0448	64060.4	1.51226	0.14151	1.84452	0.4793	Timber Pegs	Pile	Gable	Shear Wall	Asymmetric	0.0028	0.03128
34.5439	14	3.49995	0.37831	485.616	13497665489.0535	0.05787	0.04371	32345.1	1.26806	0.19343	3.26361	0.69284	Timber Pegs	Deep	Sawtooth	Hybrid System	Cross-Braced	0.00378	0.06149
12.3242	17	2.96318	0.20661	638.277	14800830622.58323	0.01536	0.0391	67330.8	1.44772	0.41191	2.89082	0.68693	Hybrid Connectors	Shallow	Hip	Shear Wall	Asymmetric	0.00167	0.03313
15.5005	5	2.93866	0.44406	437.436	10577404042.72161	0.03541	0.02704	72014.8	2.39999	0.57002	1.68563	0.48847	Timber Pegs	Pile	Gable	Shear Wall	Cross-Braced	0.0042	0.02571
37.7846	9	3.69741	0.57986	480.912	10600110576.18001	0.02868	0.01006	60384.7	2.94649	0.38866	3.97751	0.26875	Timber Pegs	Pile	Gable	Moment Frame	Symmetric	0.00536	0.04418
19.2901	17	3.67501	0.32921	523.961	12270808314.3391	0.02605	0.03939	21525	2.1862	0.06455	2.11976	0.46741	Timber Pegs	Shallow	Sawtooth	Hybrid System	Symmetric	0.00275	0.05693
49.7279	11	3.02845	0.36148	696.325	13225468816.64352	0.01427	0.04516	78976	2.76342	0.40789	1.60807	0.89465	Hybrid Connectors	Deep	Gable	Shear Wall	Asymmetric	0.00693	0.07462
58.2625	13	2.94842	0.21991	409.886	9623246364.44142	0.02333	0.02341	19940.1	2.30086	0.56961	2.90728	0.58852	Steel Joints	Pile	Gable	Hybrid System	Asymmetric	0.01101	0.14867
66.0411	13	3.33974	0.54593	761.247	15301433223.29498	0.04124	0.03872	57540.8	2.0552	0.24725	1.27983	0.43897	Steel Joints	Shallow	Hip	Moment Frame	Cross-Braced	0.00469	0.06235
24.0105	6	2.51255	0.58559	428.321	13235332190.8161	0.04526	0.01248	22184.1	3.05088	0.56346	3.40725	0.72067	Steel Joints	Shallow	Gable	Hybrid System	Asymmetric	0.00594	0.03356
21.7238	17	2.624	0.49315	550.596	13001294490.94478	0.02887	0.03838	73851.9	3.78259	0.41884	2.88127	0.68043	Steel Joints	Pile	Flat	Shear Wall	Asymmetric	0.00311	0.05121
17.3197	2	2.68925	0.37139	432.436	15233565088.54214	0.05552	0.01273	37748.5	6.20987	0.15441	3.54523	0.60516	Timber Pegs	Shallow	Hip	Shear Wall	Asymmetric	0.00242	0.00622
54.5501	10	2.77812	0.5784	707.587	15258120644.75582	0.03351	0.03349	48247.7	7.68885	0.12992	1.65168	0.6462	Hybrid Connectors	Pile	Sawtooth	Hybrid System	Cross-Braced	0.0037	0.0422
59.4533	13	3.26803	0.17693	456.526	9084400965.01192	0.03571	0.0339	26619.5	7.43276	0.14696	3.49049	0.60946	Hybrid Connectors	Deep	Sawtooth	Hybrid System	Cross-Braced	0.00403	0.0571
12.211	6	3.98836	0.33925	753.903	9160604031.83894	0.06478	0.02209	50526.5	4.33154	0.43457	2.25326	0.86939	Timber Pegs	Pile	Sawtooth	Hybrid System	Asymmetric	0.00284	0.02051
75.5349	4	3.47892	0.3688	612.089	14095589591.52118	0.04864	0.01316	76024.6	4.22942	0.37424	0.70705	0.55639	Steel Joints	Pile	Gable	Shear Wall	Asymmetric	0.00515	0.02525
13.638	6	2.59195	0.34596	779.389	15655039564.35176	0.07672	0.04797	73606.1	1.87989	0.30055	1.17959	0.61313	Hybrid Connectors	Shallow	Sawtooth	Shear Wall	Symmetric	0.00318	0.01803
47.8907	3	3.28837	0.50121	516.144	13332109428.10486	0.03515	0.03142	19153.2	7.80218	0.19485	1.26177	0.53016	Timber Pegs	Shallow	Flat	Shear Wall	Cross-Braced	0.00246	0.00883
59.6342	15	3.24497	0.4352	581.726	11290535988.85736	0.06795	0.03319	39586.8	6.32068	0.54898	3.18797	0.62016	Timber Pegs	Deep	Hip	Hybrid System	Symmetric	0.00731	0.13955
70.9678	3	2.71625	0.16333	677.699	13467785118.18996	0.06168	0.0346	32383	6.93298	0.16756	1.21094	0.82358	Timber Pegs	Pile	Flat	Shear Wall	Asymmetric	0.00284	0.00967
59.9861	14	3.88041	0.27323	732.765	9830492610.85231	0.07231	0.04564	46288.5	2.63915	0.20598	2.46671	0.43783	Timber Pegs	Deep	Sawtooth	Hybrid System	Asymmetric	0.00568	0.09104
66.121	8	3.16115	0.26954	568.543	15983730398.46227	0.07698	0.01241	69192.4	3.8076	0.0802	2.7839	0.54713	Hybrid Connectors	Shallow	Gable	Shear Wall	Asymmetric	0.0014	0.01401
33.7615	11	3.99184	0.38282	756.973	11448681742.87214	0.01054	0.04573	63025.4	1.71852	0.20143	3.2085	0.51403	Timber Pegs	Deep	Gable	Shear Wall	Asymmetric	0.00527	0.06797
67.0378	14	3.13011	0.24573	447.195	15453488020.06956	0.01618	0.01959	37358.6	7.58569	0.55759	3.24358	0.47858	Hybrid Connectors	Pile	Sawtooth	Hybrid System	Cross-Braced	0.00862	0.15669
15.608	17	3.41194	0.15864	683.474	11446384422.9102	0.0572	0.01312	39873.3	3.0008	0.15318	3.01161	0.77473	Timber Pegs	Pile	Sawtooth	Moment Frame	Asymmetric	0.00211	0.03637
72.6372	15	2.65714	0.42684	539.28	15425118248.97539	0.03731	0.03629	57526.6	5.17207	0.16218	1.24614	0.36236	Timber Pegs	Pile	Sawtooth	Shear Wall	Symmetric	0.00417	0.07746
48.3315	12	3.18134	0.52552	440.534	10685483531.83932	0.06734	0.04908	27624.6	2.06554	0.37999	2.40214	0.54994	Hybrid Connectors	Shallow	Gable	Moment Frame	Symmetric	0.00408	0.0561
67.2108	11	2.85815	0.5658	554.666	14084343877.24645	0.01084	0.01229	21677.3	6.61958	0.36182	1.51559	0.84724	Timber Pegs	Shallow	Flat	Shear Wall	Symmetric	0.00736	0.08476
41.6623	7	3.75335	0.58629	752.086	15608016099.27213	0.06649	0.02704	30768.3	2.30441	0.14678	3.21284	0.31288	Steel Joints	Pile	Hip	Shear Wall	Cross-Braced	0.00206	0.01806
55.0504	5	3.67588	0.49056	792.214	13167845425.56615	0.01947	0.03119	23062.1	6.66569	0.13485	3.11832	0.20325	Hybrid Connectors	Shallow	Sawtooth	Shear Wall	Symmetric	0.00168	0.01089
46.8482	2	3.73627	0.16985	557.12	13420521806.19901	0.03032	0.02008	37879	3.81234	0.11434	1.30377	0.38566	Hybrid Connectors	Deep	Flat	Hybrid System	Cross-Braced	0.00397	0.00734
61.2113	8	3.58541	0.52656	754.567	8823089962.57641	0.07784	0.04931	75941.8	5.0443	0.5236	2.7447	0.84562	Timber Pegs	Deep	Flat	Shear Wall	Cross-Braced	0.00974	0.09898
15.7141	10	3.74902	0.29998	603.862	11793759577.31121	0.01361	0.03564	22819.5	2.88796	0.40994	0.7045	0.26134	Hybrid Connectors	Pile	Flat	Moment Frame	Asymmetric	0.00357	0.03503
14.2247	9	2.80124	0.46496	686.806	15094043248.6943	0.03443	0.04377	68190.9	7.17944	0.5744	3.18992	0.29595	Hybrid Connectors	Shallow	Sawtooth	Shear Wall	Cross-Braced	0.00464	0.04098
27.2972	6	3.17807	0.36563	418.149	9927278689.84574	0.01592	0.02663	49752.1	6.31908	0.14121	3.23071	0.42424	Steel Joints	Pile	Gable	Shear Wall	Cross-Braced	0.00402	0.02211
21.1681	11	3.53777	0.5143	622.925	14306904107.9865	0.06975	0.02416	56138.7	3.47992	0.30333	1.71454	0.73879	Hybrid Connectors	Deep	Flat	Shear Wall	Cross-Braced	0.00245	0.03414
71.0249	12	3.45609	0.31275	428.065	13405679086.43153	0.05921	0.03213	26055.4	5.09755	0.45868	3.3219	0.7259	Steel Joints	Deep	Flat	Hybrid System	Asymmetric	0.00908	0.13112
25.345	16	3.57453	0.1309	507.447	9783887717.9243	0.06602	0.02741	24839.3	1.90292	0.16745	3.50404	0.26095	Hybrid Connectors	Shallow	Flat	Hybrid System	Asymmetric	0.00261	0.03854
78.3106	7	2.83639	0.37841	626.726	10262329642.14372	0.04691	0.0386	25578.3	2.12331	0.42657	1.1652	0.85369	Steel Joints	Deep	Hip	Moment Frame	Asymmetric	0.00954	0.077
33.5827	16	2.64765	0.18565	722.866	11420487200.96558	0.03504	0.02063	58359.1	4.73574	0.31059	1.72813	0.36717	Hybrid Connectors	Shallow	Flat	Hybrid System	Symmetric	0.00459	0.06961
22.7482	6	3.87521	0.58276	624.357	9001033724.16581	0.01016	0.02798	63606.2	5.48419	0.28696	1.41378	0.39645	Hybrid Connectors	Shallow	Flat	Shear Wall	Symmetric	0.00204	0.01473
65.2789	11	3.34026	0.36348	774.477	15306970377.26566	0.02945	0.04581	74815.9	4.90202	0.40475	1.81025	0.47049	Steel Joints	Deep	Gable	Hybrid System	Cross-Braced	0.0064	0.07487
56.1095	13	2.73074	0.37678	724.133	13914860840.57644	0.04602	0.04024	40882.5	4.91586	0.30723	2.06416	0.64414	Steel Joints	Deep	Flat	Hybrid System	Symmetric	0.0052	0.06226
44.8737	5	3.69015	0.55363	462.496	10919712800.02864	0.05651	0.01672	45028	6.19603	0.50101	2.28489	0.56492	Steel Joints	Pile	Flat	Shear Wall	Asymmetric	0.00824	0.05076
48.8755	19	3.87239	0.41229	555.583	10397323962.43969	0.02603	0.04547	45523.7	7.31685	0.56179	0.62286	0.85003	Hybrid Connectors	Shallow	Sawtooth	Shear Wall	Symmetric	0.00755	0.16202
60.3441	17	2.75435	0.25136	667.394	13516630962.49902	0.01972	0.03356	32543.4	3.71318	0.37387	0.69308	0.59523	Timber Pegs	Pile	Gable	Hybrid System	Asymmetric	0.00488	0.10038
25.9918	9	3.72612	0.24805	775.362	11393767375.62193	0.02411	0.03717	36335.1	4.75853	0.21533	2.79332	0.79993	Timber Pegs	Shallow	Flat	Shear Wall	Symmetric	0.00309	0.03251
79.7434	5	3.89984	0.35079	795.086	9834692575.24058	0.03479	0.02177	70043.3	7.25117	0.47747	2.04959	0.25474	Hybrid Connectors	Deep	Flat	Hybrid System	Asymmetric	0.01169	0.06273
78.2355	13	3.90754	0.5333	705.275	11441206023.79006	0.02039	0.02766	37341.9	4.24995	0.14377	0.81408	0.79913	Hybrid Connectors	Shallow	Hip	Hybrid System	Symmetric	0.00455	0.0698
55.5228	3	3.87123	0.49736	629.508	14970375865.78058	0.02098	0.04227	71491.2	4.11604	0.10224	1.8518	0.3384	Steel Joints	Pile	Hip	Shear Wall	Cross-Braced	0.00151	0.00411
23.968	5	3.31963	0.58137	702.644	8548853092.31971	0.01306	0.02323	34842.4	6.3656	0.3353	2.16423	0.45379	Steel Joints	Shallow	Flat	Moment Frame	Symmetric	0.00362	0.01874
57.616	6	3.03432	0.13594	509.295	10946865978.2553	0.06997	0.0166	37092.4	7.14111	0.4057	2.72457	0.42392	Steel Joints	Deep	Hip	Hybrid System	Symmetric	0.00526	0.03822
15.0539	4	2.51091	0.23416	513.441	15698715384.13732	0.02538	0.02513	51418.3	6.16371	0.50925	0.91416	0.4361	Timber Pegs	Pile	Flat	Moment Frame	Cross-Braced	0.00411	0.0198
12.1457	10	2.59137	0.1401	661.74	8118654739.63665	0.06753	0.01277	21703.2	1.70087	0.57537	3.98182	0.84308	Hybrid Connectors	Shallow	Sawtooth	Moment Frame	Cross-Braced	0.00552	0.06931
28.0378	19	3.14326	0.47554	748.734	15125122540.24975	0.04068	0.03871	74934	4.2534	0.53034	2.16147	0.50912	Hybrid Connectors	Shallow	Hip	Hybrid System	Asymmetric	0.00254	0.05521
42.3836	12	3.09899	0.17042	787.924	10998669588.61728	0.05427	0.01591	68326	2.48379	0.59378	2.88277	0.38758	Timber Pegs	Shallow	Sawtooth	Hybrid System	Cross-Braced	0.00741	0.11357
70.7791	4	2.77707	0.14994	536.534	9516145636.60366	0.0153	0.02141	58582.7	3.22144	0.31163	3.67876	0.40608	Steel Joints	Shallow	Flat	Shear Wall	Symmetric	0.00764	0.03431
60.9018	3	3.09322	0.38084	718.621	8119837979.77361	0.05085	0.04524	79228.1	4.28128	0.2241	0.61138	0.76234	Steel Joints	Shallow	Hip	Shear Wall	Asymmetric	0.00568	0.01874
61.9895	10	2.76198	0.30574	740.612	8564182411.19037	0.0303	0.03162	16040	2.5507	0.30284	2.60476	0.57738	Steel Joints	Deep	Flat	Moment Frame	Symmetric	0.0071	0.06952
39.7845	15	3.77319	0.45755	649.269	9374746913.79354	0.01666	0.02285	41718.9	4.61154	0.40427	2.39125	0.51465	Steel Joints	Deep	Gable	Moment Frame	Asymmetric	0.00682	0.12387
34.2154	5	2.94729	0.34351	539.037	8203273907.03663	0.07358	0.03191	70792.3	5.50293	0.32899	0.70092	0.84877	Timber Pegs	Pile	Sawtooth	Hybrid System	Asymmetric	0.00514	0.03026
35.9727	10	3.39785	0.31267	647.635	10686798944.72004	0.05225	0.01873	43146.1	7.12429	0.39877	2.9256	0.85101	Steel Joints	Shallow	Gable	Hybrid System	Cross-Braced	0.00677	0.07345
79.1355	14	3.25426	0.31275	633.78	8359144914.99536	0.02692	0.01101	15340.7	2.48022	0.5377	1.27274	0.72928	Steel Joints	Deep	Sawtooth	Shear Wall	Symmetric	0.01392	0.18215
12.8076	19	2.57782	0.53594	642.61	13537728494.75582	0.03938	0.03415	25254	3.17396	0.1412	2.95659	0.5626	Timber Pegs	Deep	Flat	Hybrid System	Asymmetric	0.00069	0.01241
70.6922	16	3.91335	0.29761	647.704	14551256908.29968	0.03498	0.03857	43214.7	3.8406	0.11615	1.7692	0.28163	Steel Joints	Shallow	Hip	Hybrid System	Asymmetric	0.00512	0.07741
50.5073	11	3.29084	0.2667	738.823	15099711388.56873	0.05904	0.04519	58416.6	2.57183	0.32419	3.19544	0.69556	Timber Pegs	Pile	Gable	Moment Frame	Asymmetric	0.00317	0.03658
40.7031	17	2.98759	0.26927	468.033	12393025447.75468	0.05252	0.04088	25572.5	3.32428	0.58997	3.79617	0.77058	Steel Joints	Shallow	Hip	Hybrid System	Asymmetric	0.00762	0.12476
60.768	13	2.73719	0.1983	546.918	15572076329.43892	0.01138	0.04707	44122.8	7.18345	0.08247	3.51179	0.79643	Hybrid Connectors	Pile	Hip	Moment Frame	Cross-Braced	0.0029	0.04683
44.0668	6	3.00779	0.53034	634.401	8045163604.47814	0.02385	0.04944	15831.3	1.97058	0.59261	2.18901	0.60731	Steel Joints	Pile	Gable	Moment Frame	Cross-Braced	0.01046	0.07902
71.1396	3	2.53077	0.17332	513.331	9072146577.31298	0.04347	0.0398	46037.5	4.10623	0.58224	1.28846	0.63179	Hybrid Connectors	Deep	Gable	Shear Wall	Symmetric	0.0126	0.04699
73.0491	11	3.04534	0.55431	791.261	10345327845.84732	0.04118	0.04472	73235.1	3.17677	0.21093	3.97348	0.6965	Timber Pegs	Pile	Hip	Shear Wall	Asymmetric	0.00376	0.04724
39.5205	2	3.29723	0.24173	505.26	14312195535.6339	0.04617	0.03695	53789.9	1.54015	0.54005	2.80825	0.81175	Steel Joints	Deep	Flat	Moment Frame	Symmetric	0.00499	0.01137
29.3779	8	3.8078	0.54971	587.852	15083113121.07086	0.06004	0.01684	43642.6	1.67288	0.05427	1.88583	0.2318	Steel Joints	Deep	Gable	Hybrid System	Symmetric	0.00276	0.02778
51.4645	18	3.53106	0.49541	750.946	12945075610.44862	0.05774	0.01727	25546.9	6.49416	0.29973	2.18533	0.59426	Steel Joints	Shallow	Flat	Hybrid System	Cross-Braced	0.00529	0.10124
73.8654	17	2.66737	0.39099	432.025	11065890755.27311	0.0361	0.01441	28157.2	6.96633	0.27117	0.94819	0.45837	Hybrid Connectors	Shallow	Flat	Hybrid System	Asymmetric	0.00806	0.1267
24.7463	4	2.72162	0.43474	728.275	13326764828.68851	0.07143	0.04772	19973.1	6.18985	0.54646	2.26852	0.78321	Steel Joints	Pile	Gable	Moment Frame	Cross-Braced	0.0048	0.02089
53.6077	15	3.14219	0.26292	628.403	9447194976.19493	0.01441	0.03691	63256.7	4.7746	0.30976	1.10608	0.29367	Timber Pegs	Shallow	Flat	Shear Wall	Asymmetric	0.00526	0.08848
54.2092	11	2.79356	0.38711	412.721	11662992417.37946	0.05092	0.0416	20013.8	6.40862	0.27987	1.78011	0.83679	Steel Joints	Shallow	Sawtooth	Hybrid System	Asymmetric	0.00326	0.04017
61.3179	8	2.54177	0.2462	761.165	12060352786.58632	0.07648	0.02325	39956.7	2.06411	0.40178	2.22118	0.2868	Timber Pegs	Pile	Flat	Moment Frame	Symmetric	0.00787	0.06069
19.2097	18	3.70752	0.30114	415.679	8838969768.08972	0.04844	0.02842	63739.9	6.46141	0.25669	3.8173	0.26253	Hybrid Connectors	Shallow	Flat	Shear Wall	Symmetric	0.00485	0.10596
60.1078	7	2.52928	0.48233	606.087	8270981281.77285	0.04186	0.01159	61333.5	3.96433	0.34511	2.68643	0.44255	Timber Pegs	Deep	Flat	Hybrid System	Cross-Braced	0.00826	0.06898
73.6323	5	3.74603	0.22197	419.613	14000843978.80117	0.01937	0.04556	52539.6	6.25221	0.57556	1.80162	0.89631	Hybrid Connectors	Shallow	Hip	Moment Frame	Cross-Braced	0.00894	0.04436
22.5778	18	2.71616	0.51942	428.48	12277650874.23767	0.06671	0.04412	52135	2.59425	0.16144	0.89581	0.64366	Hybrid Connectors	Shallow	Flat	Moment Frame	Asymmetric	0.00414	0.08351
26.628	10	3.96202	0.28794	754.882	10657909615.02348	0.03617	0.04139	20871.3	6.8278	0.3024	3.11516	0.21851	Hybrid Connectors	Shallow	Flat	Shear Wall	Symmetric	0.00278	0.03375
77.9977	5	3.40581	0.36608	706.33	11497829053.2892	0.05909	0.01233	26369.5	4.97682	0.05846	2.13399	0.37449	Timber Pegs	Deep	Flat	Shear Wall	Symmetric	0.00257	0.01159
22.6684	8	3.60247	0.57098	478.776	15661627305.94637	0.02383	0.01697	49758.4	1.05136	0.51323	0.73854	0.30442	Timber Pegs	Pile	Flat	Hybrid System	Asymmetric	0.00379	0.03061
69.807	3	2.66573	0.44063	648.187	11079310175.3116	0.01293	0.02337	37625.2	4.63487	0.10061	2.79906	0.2007	Timber Pegs	Deep	Hip	Shear Wall	Cross-Braced	0.00175	0.00572
44.4594	18	3.79316	0.4228	717.872	8827833813.23018	0.03138	0.02052	16230.9	3.17196	0.10212	1.72537	0.56046	Steel Joints	Pile	Hip	Moment Frame	Asymmetric	0.00397	0.08843
27.3062	9	3.75879	0.4558	755.836	11708817436.50675	0.0297	0.04354	66880.8	1.40251	0.53556	1.91362	0.46678	Timber Pegs	Deep	Hip	Hybrid System	Symmetric	0.00371	0.0407
70.9525	16	3.47949	0.55906	587.323	13184386987.82455	0.07114	0.01779	57497.9	4.13117	0.27511	3.43599	0.6293	Hybrid Connectors	Shallow	Gable	Moment Frame	Cross-Braced	0.0048	0.07383
41.1714	16	3.25341	0.22426	759	8096904928.79913	0.07053	0.03128	36176.1	3.18029	0.42801	0.98058	0.35145	Timber Pegs	Deep	Gable	Moment Frame	Asymmetric	0.00672	0.11671
46.0372	9	3.58223	0.40662	603.14	10658724480.12144	0.04737	0.03286	21383.3	2.43073	0.52182	1.69131	0.78174	Hybrid Connectors	Pile	Hip	Moment Frame	Symmetric	0.00777	0.0715
35.1463	17	2.50889	0.3002	675.291	11148115361.0436	0.01133	0.027	53428	3.44385	0.25596	1.77284	0.46821	Timber Pegs	Shallow	Gable	Moment Frame	Cross-Braced	0.00221	0.03987
51.5066	12	3.38866	0.10593	791.612	11709718766.11156	0.02598	0.01963	37655.7	2.25725	0.19385	0.51165	0.53803	Timber Pegs	Pile	Hip	Hybrid System	Asymmetric	0.00339	0.04542
21.4467	3	3.77111	0.16265	494.381	10413473549.39564	0.05473	0.04841	31600.3	3.09868	0.14323	3.45865	0.71274	Hybrid Connectors	Shallow	Flat	Moment Frame	Cross-Braced	0.00185	0.0061
37.3757	18	3.03535	0.2625	467.409	13335378067.72698	0.0171	0.02654	61895.5	1.80734	0.38392	3.42359	0.31632	Timber Pegs	Shallow	Hip	Shear Wall	Asymmetric	0.00258	0.04444
77.8589	17	2.66243	0.3825	536.808	15557673789.8065	0.05904	0.03909	36329.8	1.59019	0.18875	2.81643	0.38364	Steel Joints	Deep	Hip	Moment Frame	Symmetric	0.00497	0.08015
28.0693	16	3.13132	0.54074	465.76	15311985408.31772	0.01084	0.01736	23843.2	7.37014	0.39886	3.64629	0.30833	Steel Joints	Pile	Gable	Moment Frame	Asymmetric	0.0027	0.04116
55.9716	14	3.59066	0.49556	513.665	13315147318.47213	0.05778	0.04291	46307.5	7.31936	0.22443	1.4551	0.73766	Hybrid Connectors	Deep	Hip	Hybrid System	Asymmetric	0.00292	0.05053
32.7633	16	2.66095	0.37667	697.194	12055072529.154	0.06912	0.01864	68850.3	6.79604	0.24128	1.27221	0.26827	Hybrid Connectors	Pile	Sawtooth	Hybrid System	Symmetric	0.00472	0.06857
64.1431	5	2.80907	0.13694	591.01	14606521011.53328	0.04285	0.03701	70227.8	2.61228	0.18701	0.73982	0.5423	Hybrid Connectors	Deep	Flat	Hybrid System	Cross-Braced	0.00214	0.0105
19.1612	17	2.72133	0.24295	550.017	14687497502.86851	0.06804	0.03026	70207.3	6.08123	0.28016	2.57204	0.72494	Steel Joints	Shallow	Hip	Shear Wall	Cross-Braced	0.00445	0.09704
77.8875	13	3.69542	0.28335	547.49	14636584422.55756	0.06471	0.01586	42359.8	5.12798	0.13917	2.23724	0.55543	Hybrid Connectors	Pile	Hip	Moment Frame	Symmetric	0.00448	0.05398
41.7653	5	2.59434	0.41086	477.812	9262767502.9552	0.057	0.011	66410.7	1.35863	0.22584	3.33639	0.55607	Hybrid Connectors	Pile	Hip	Moment Frame	Symmetric	0.00311	0.01423
26.5235	4	3.52988	0.13246	578.965	8203458730.89552	0.04116	0.04723	70265	7.2971	0.47783	2.1845	0.24457	Steel Joints	Deep	Hip	Shear Wall	Cross-Braced	0.00502	0.02118
15.1448	18	3.04969	0.3651	649.854	15865547277.98488	0.02903	0.01503	44870	7.98587	0.16859	1.21133	0.748	Hybrid Connectors	Pile	Gable	Shear Wall	Symmetric	0.00418	0.07218
21.8831	19	3.63369	0.55073	455.662	15677233565.76779	0.07026	0.0382	35718.1	5.96105	0.57091	3.33359	0.62281	Timber Pegs	Deep	Gable	Hybrid System	Cross-Braced	0.00435	0.09301
46.3842	19	3.94658	0.45272	789.125	12515027687.1101	0.0554	0.03611	60627.7	2.62055	0.32111	2.09409	0.66726	Timber Pegs	Deep	Sawtooth	Shear Wall	Symmetric	0.00521	0.10252
33.5902	18	2.67182	0.49854	577.312	15944509733.73888	0.06586	0.02367	73790.5	4.88087	0.10881	3.84541	0.73606	Timber Pegs	Pile	Gable	Shear Wall	Symmetric	0.00317	0.0562
68.0218	13	2.97158	0.44084	779.184	14164376358.14288	0.04864	0.01742	78189.9	1.76566	0.56868	2.37065	0.59243	Timber Pegs	Deep	Sawtooth	Hybrid System	Symmetric	0.00819	0.13828
40.1621	5	3.71519	0.20329	453.864	12139041467.6276	0.02203	0.01713	33864.6	3.09145	0.30117	0.90859	0.55604	Steel Joints	Pile	Sawtooth	Shear Wall	Symmetric	0.00304	0.01578
27.41	13	2.89924	0.15524	706.886	11114648537.14578	0.07856	0.03341	77151.1	6.02079	0.35633	3.47859	0.66422	Timber Pegs	Shallow	Hip	Hybrid System	Symmetric	0.00271	0.04073
53.2002	16	2.82268	0.51475	647.055	12742905675.94814	0.02279	0.03188	47453.3	3.10752	0.15186	3.57444	0.83001	Timber Pegs	Deep	Sawtooth	Moment Frame	Symmetric	0.00424	0.08475
59.4744	17	3.73807	0.44775	728.026	12126416813.32383	0.07379	0.04504	34892.3	2.03044	0.23332	2.05901	0.64695	Steel Joints	Shallow	Flat	Hybrid System	Cross-Braced	0.00618	0.1333
21.6929	6	3.98062	0.38753	640.271	15950420213.60957	0.02457	0.0356	79245.9	1.0523	0.437	0.59098	0.75183	Steel Joints	Deep	Gable	Shear Wall	Symmetric	0.00264	0.01684
21.7334	16	3.33532	0.19464	785.135	11923682528.0739	0.03616	0.04277	72057.5	5.0076	0.11818	0.60403	0.53619	Steel Joints	Pile	Sawtooth	Shear Wall	Asymmetric	0.00256	0.05283
12.567	18	2.91707	0.40167	650.773	14687368689.49726	0.04081	0.0113	60007.1	7.78069	0.36375	1.72902	0.6127	Timber Pegs	Deep	Flat	Hybrid System	Cross-Braced	0.00469	0.10035
61.5481	19	3.09785	0.11566	713.842	14508990585.10593	0.0745	0.03684	73171.2	4.38893	0.43144	3.00681	0.3261	Hybrid Connectors	Deep	Gable	Shear Wall	Asymmetric	0.00531	0.11439
56.4663	6	2.7552	0.15942	751.033	8571250188.04632	0.07217	0.01935	59296.7	2.48828	0.05101	1.65868	0.54196	Hybrid Connectors	Pile	Flat	Moment Frame	Symmetric	0.00239	0.01692
43.2242	14	3.64283	0.25595	685.833	8696054138.48505	0.06763	0.02011	43626.2	4.24296	0.51067	0.52705	0.30422	Timber Pegs	Shallow	Hip	Hybrid System	Cross-Braced	0.00736	0.10752
69.0919	14	3.66021	0.32187	609.695	13278480918.41117	0.03637	0.03882	76623.2	5.21459	0.08098	3.47	0.52692	Hybrid Connectors	Pile	Hip	Hybrid System	Asymmetric	0.0012	0.01792
66.3969	19	3.81268	0.16028	509.127	10072864053.88241	0.01031	0.04174	77611.1	6.60958	0.18581	3.89056	0.24547	Hybrid Connectors	Shallow	Gable	Shear Wall	Symmetric	0.0049	0.10571
50.9748	15	2.5399	0.15997	741.797	13260216277.57685	0.05771	0.02487	35421.4	4.16875	0.57995	1.71229	0.60335	Steel Joints	Shallow	Sawtooth	Shear Wall	Cross-Braced	0.00604	0.09341
70.779	5	3.34297	0.46295	592.231	9157007154.50824	0.03877	0.0416	38035.7	2.21066	0.09457	0.75576	0.40071	Timber Pegs	Deep	Flat	Shear Wall	Symmetric	0.00228	0.01378
24.4089	5	2.82138	0.38486	648.283	11176545817.64643	0.06299	0.02775	39876.8	2.31607	0.50427	1.51994	0.78915	Timber Pegs	Deep	Hip	Hybrid System	Asymmetric	0.0054	0.02703
17.8344	14	3.01132	0.36687	431.691	8819762130.60467	0.06564	0.04431	68439.5	7.29808	0.4086	3.29652	0.46338	Hybrid Connectors	Shallow	Sawtooth	Hybrid System	Cross-Braced	0.00499	0.08509
28.8825	13	3.67743	0.32622	598.941	10256744614.52511	0.04078	0.011	66424.5	2.65369	0.37911	2.39791	0.84244	Timber Pegs	Pile	Hip	Shear Wall	Cross-Braced	0.00602	0.07522
13.9961	8	2.78805	0.58827	679.263	8706388720.86137	0.06237	0.01334	78902.5	6.09612	0.36993	1.84395	0.53102	Steel Joints	Shallow	Hip	Hybrid System	Cross-Braced	0.00511	0.04035
47.1819	13	3.45751	0.1249	633.629	15764629241.58143	0.0688	0.04105	45238.9	2.88264	0.14155	1.66979	0.79421	Hybrid Connectors	Deep	Sawtooth	Moment Frame	Cross-Braced	0.00446	0.06971
75.5624	5	3.48185	0.19031	579.422	11160467476.0982	0.07499	0.03496	62889.9	6.04393	0.41785	0.90388	0.40809	Steel Joints	Pile	Gable	Shear Wall	Cross-Braced	0.00708	0.03561
12.754	3	3.93114	0.42375	489.371	15209510143.18549	0.05077	0.03236	70686.8	1.54855	0.5734	1.6883	0.51612	Hybrid Connectors	Pile	Sawtooth	Hybrid System	Asymmetric	0.00208	0.00759
18.5477	3	3.66274	0.16818	523.868	15769374152.23078	0.06449	0.03456	29380	2.45175	0.09237	2.14538	0.64357	Timber Pegs	Deep	Flat	Moment Frame	Cross-Braced	0.00083	0.00301
41.6539	6	3.70545	0.39469	680.25	15276501281.02058	0.04462	0.04721	55336.1	3.86091	0.23283	2.85599	0.38106	Steel Joints	Pile	Gable	Shear Wall	Cross-Braced	0.00294	0.01768
75.3713	11	3.2974	0.38388	489.676	11639677314.92967	0.01292	0.03622	50601	4.60722	0.30974	1.41727	0.66013	Steel Joints	Pile	Flat	Hybrid System	Symmetric	0.0052	0.05312
32.1309	11	2.78017	0.5855	648.691	14231178380.65646	0.02087	0.0359	63283.8	3.47066	0.17776	3.64083	0.40202	Steel Joints	Shallow	Gable	Shear Wall	Cross-Braced	0.00357	0.03797
45.5064	10	3.13835	0.54169	635.895	9229595870.04021	0.01898	0.04038	60202.8	5.01461	0.45749	2.1968	0.539	Hybrid Connectors	Shallow	Hip	Shear Wall	Asymmetric	0.00808	0.09708
12.9101	14	3.32423	0.57278	788.167	8758660910.55367	0.02202	0.04466	67831.5	3.27759	0.42874	1.91806	0.21636	Hybrid Connectors	Deep	Sawtooth	Shear Wall	Asymmetric	0.00218	0.03774
20.384	8	3.51763	0.1568	424.313	15015211742.64582	0.01071	0.02048	35224.4	5.74907	0.11478	2.57884	0.25473	Steel Joints	Shallow	Flat	Hybrid System	Asymmetric	0.00288	0.02429
79.0641	6	3.41156	0.53407	443.249	8248961165.62599	0.07011	0.03467	29063.2	4.57845	0.3632	1.08668	0.35897	Steel Joints	Pile	Gable	Moment Frame	Symmetric	0.0082	0.04749
77.5583	11	3.09097	0.16455	602.433	15778618807.17736	0.04921	0.03336	67337.9	5.93576	0.25288	0.87305	0.76455	Hybrid Connectors	Deep	Hip	Moment Frame	Cross-Braced	0.00465	0.04761
10.3458	11	2.89797	0.41647	610.844	13377071040.5129	0.03682	0.01539	38436.6	4.01685	0.17561	1.71289	0.66227	Timber Pegs	Deep	Hip	Shear Wall	Asymmetric	0.00153	0.01655
76.6268	7	2.75235	0.46004	415.971	11356904171.20487	0.03868	0.03081	33692.3	7.1355	0.51656	0.63977	0.82541	Timber Pegs	Deep	Sawtooth	Hybrid System	Cross-Braced	0.01201	0.10861
54.7384	9	3.54077	0.18043	730.342	9131002611.04844	0.04243	0.01278	36893.2	3.67493	0.08007	1.82154	0.8333	Steel Joints	Pile	Sawtooth	Hybrid System	Asymmetric	0.0048	0.04185
70.7543	2	3.4681	0.41633	597.889	13785849207.6377	0.01517	0.0174	19313	3.15694	0.30706	2.8502	0.46227	Timber Pegs	Shallow	Flat	Hybrid System	Asymmetric	0.0043	0.00804
41.8318	18	3.53106	0.12623	538.658	12504894035.22682	0.02923	0.04652	65254.4	4.8996	0.31142	3.34243	0.45727	Hybrid Connectors	Pile	Gable	Moment Frame	Asymmetric	0.00607	0.13275
46.0917	8	3.05879	0.24663	527.542	13689016059.57256	0.06961	0.01477	61485.4	4.56421	0.36357	2.52917	0.78502	Timber Pegs	Pile	Hip	Hybrid System	Symmetric	0.00455	0.04171
44.2193	15	2.89361	0.56058	744.563	11343377645.03137	0.06206	0.03316	50925	4.62669	0.15868	2.91965	0.49851	Hybrid Connectors	Shallow	Flat	Shear Wall	Cross-Braced	0.00377	0.06302
56.6805	18	3.63958	0.18587	478.693	8530080664.48729	0.04944	0.02294	61545.5	6.57291	0.52916	3.41595	0.80004	Steel Joints	Shallow	Flat	Hybrid System	Cross-Braced	0.01027	0.19947
19.7756	10	3.66047	0.13263	464.167	10519777604.40582	0.04365	0.03221	39253.7	5.12018	0.58092	3.20596	0.55415	Timber Pegs	Pile	Hip	Moment Frame	Cross-Braced	0.00544	0.06428
12.0982	18	3.18342	0.32184	485.271	10520166025.71752	0.02813	0.0194	34199	7.19686	0.35193	1.61994	0.4973	Timber Pegs	Shallow	Gable	Moment Frame	Cross-Braced	0.00234	0.04961
31.5551	6	3.41786	0.52531	650.009	8069433266.70129	0.04299	0.02778	71049.6	5.33368	0.19087	2.50698	0.39535	Hybrid Connectors	Pile	Flat	Moment Frame	Asymmetric	0.00209	0.0134
59.3276	9	3.06028	0.13834	724.372	8076648120.79139	0.05185	0.04469	42459.5	1.15191	0.53225	1.42699	0.28854	Hybrid Connectors	Shallow	Sawtooth	Moment Frame	Cross-Braced	0.01072	0.09588
24.1297	7	3.55292	0.27777	532.391	10646066297.60355	0.05988	0.02505	27734.3	7.09275	0.5935	2.51717	0.56813	Steel Joints	Pile	Hip	Hybrid System	Symmetric	0.00532	0.04603
57.1403	12	3.75358	0.54989	469.385	13820987078.3937	0.02166	0.02412	63687.9	6.87849	0.45803	1.991	0.42766	Steel Joints	Shallow	Hip	Hybrid System	Symmetric	0.00662	0.07672
77.8938	5	3.53235	0.15908	483.678	12992349843.335	0.06692	0.02784	36831.7	1.34195	0.23354	1.8048	0.37461	Hybrid Connectors	Deep	Hip	Moment Frame	Symmetric	0.00641	0.0357
16.573	19	3.26887	0.25533	647.674	9912141173.65207	0.03421	0.01402	28770.3	1.87699	0.17981	1.14247	0.31876	Hybrid Connectors	Shallow	Gable	Hybrid System	Cross-Braced	0.00096	0.02156
57.0821	2	3.18799	0.48921	498.414	12822101217.37737	0.04523	0.02549	16768.9	4.89449	0.13614	2.46614	0.47204	Steel Joints	Pile	Gable	Shear Wall	Symmetric	0.00535	0.01236
41.0625	14	3.46348	0.37161	750.912	13179020764.47593	0.05255	0.01028	78089.1	1.29997	0.17922	3.05261	0.58911	Hybrid Connectors	Shallow	Flat	Moment Frame	Asymmetric	0.00525	0.0843
70.77	15	3.51972	0.51617	441.557	12180559382.59999	0.04417	0.03014	45373.8	3.87818	0.17504	2.49948	0.78592	Timber Pegs	Shallow	Flat	Moment Frame	Symmetric	0.00283	0.04937
22.4005	2	3.33809	0.1558	412.947	12170831801.49458	0.05004	0.04392	25514.3	7.82752	0.58208	0.74229	0.77413	Steel Joints	Pile	Hip	Hybrid System	Cross-Braced	0.00391	0.00977
58.4838	12	3.43741	0.56028	435.351	10957982984.50111	0.01781	0.03208	64257.7	2.20943	0.40378	3.73514	0.79854	Timber Pegs	Shallow	Flat	Shear Wall	Asymmetric	0.00736	0.09238
68.6681	18	2.64488	0.56746	738.257	8987154910.02589	0.04025	0.03431	72697.3	2.44267	0.14184	0.51922	0.60336	Hybrid Connectors	Deep	Hip	Moment Frame	Symmetric	0.00405	0.08388
76.123	5	3.92765	0.17766	660.492	11083870400.4034	0.02963	0.01122	49317.9	5.73444	0.31842	3.5977	0.59168	Steel Joints	Deep	Sawtooth	Shear Wall	Cross-Braced	0.00703	0.04144
57.8274	13	3.68616	0.11694	783.098	10762674529.17462	0.01602	0.04438	16843.4	1.30785	0.15155	3.18126	0.8336	Steel Joints	Deep	Flat	Moment Frame	Cross-Braced	0.00324	0.04791
44.8022	11	3.06089	0.59492	534.519	12735780743.00847	0.02342	0.0254	38734.3	6.7448	0.38331	0.83795	0.40198	Steel Joints	Deep	Gable	Hybrid System	Cross-Braced	0.00598	0.08294
53.2493	7	3.34422	0.34113	485.071	14850081350.13286	0.05217	0.04899	30801.6	2.39322	0.23777	1.32798	0.30182	Hybrid Connectors	Shallow	Gable	Moment Frame	Asymmetric	0.00348	0.02831
70.8234	2	2.57099	0.38604	624.79	11003001318.72308	0.02377	0.01482	56365.8	4.72088	0.15758	1.72139	0.25794	Steel Joints	Deep	Hip	Hybrid System	Cross-Braced	0.00411	0.00879
49.9427	8	2.56184	0.40795	615.131	13677882223.19748	0.02267	0.04779	48725.8	2.74134	0.18354	3.68605	0.81673	Steel Joints	Shallow	Sawtooth	Shear Wall	Symmetric	0.00389	0.03851
12.1271	17	2.8762	0.49483	636.41	14494643019.97175	0.0487	0.03537	38122.9	5.61217	0.4213	3.92974	0.46024	Steel Joints	Deep	Flat	Hybrid System	Symmetric	0.00469	0.08738
75.1664	15	3.53455	0.50599	539.014	9694012109.84637	0.07333	0.01209	57152.8	5.11051	0.27442	0.80509	0.54911	Steel Joints	Deep	Flat	Hybrid System	Symmetric	0.0075	0.12506
58.2669	7	3.77822	0.19696	402.359	15213201415.03775	0.06521	0.04887	52987.9	7.62508	0.33224	1.88926	0.76214	Hybrid Connectors	Pile	Sawtooth	Moment Frame	Cross-Braced	0.0034	0.027
57.3559	6	3.33878	0.21832	414.013	8563559505.43488	0.07336	0.01055	73921.9	4.11921	0.50174	1.02249	0.46122	Steel Joints	Shallow	Sawtooth	Moment Frame	Cross-Braced	0.00907	0.05602
25.0973	19	3.2982	0.53842	665.531	15213754710.38153	0.05081	0.03923	53792.2	7.12415	0.41048	1.47453	0.80757	Steel Joints	Shallow	Flat	Shear Wall	Symmetric	0.00329	0.07442
56.122	16	3.10346	0.50976	609.303	9309063141.03352	0.0387	0.04558	48001.3	5.03075	0.30433	3.93375	0.42519	Hybrid Connectors	Shallow	Hip	Shear Wall	Asymmetric	0.00721	0.1083
37.5705	7	2.7424	0.40881	728.404	10697356822.67453	0.06107	0.01703	68538.6	7.40124	0.57473	3.94549	0.71267	Steel Joints	Pile	Flat	Shear Wall	Asymmetric	0.00649	0.05664
55.5863	2	2.67753	0.59735	520.164	12841881761.34531	0.0283	0.02373	28157.3	3.04275	0.16798	2.15248	0.66716	Timber Pegs	Shallow	Sawtooth	Hybrid System	Asymmetric	0.00434	0.01044
17.4615	2	3.64102	0.46759	726.189	15245466926.1666	0.01546	0.03245	30831.7	4.84833	0.20895	1.14099	0.34094	Steel Joints	Pile	Gable	Hybrid System	Asymmetric	0.00392	0.00817
56.0492	14	3.89126	0.20792	570.197	10045611524.52188	0.03412	0.03719	65932.3	3.73021	0.55129	2.41457	0.28715	Steel Joints	Shallow	Flat	Moment Frame	Cross-Braced	0.00758	0.10514
79.959	4	3.18742	0.52332	438.679	14108591307.7326	0.03095	0.04488	43752.8	1.46128	0.51927	1.6224	0.27809	Timber Pegs	Deep	Sawtooth	Shear Wall	Asymmetric	0.00986	0.04159
13.3748	11	3.48917	0.30737	791.165	13683486465.92696	0.05729	0.04044	41600.3	5.01986	0.12153	3.75091	0.65564	Hybrid Connectors	Pile	Gable	Moment Frame	Symmetric	0.00328	0.0441
78.4022	4	3.87169	0.11808	604.774	9277670097.13734	0.0486	0.02453	72660.1	6.5596	0.56147	3.36375	0.20906	Steel Joints	Pile	Flat	Moment Frame	Cross-Braced	0.01421	0.05187
38.4836	10	2.63517	0.26071	651.791	11835711556.67462	0.01968	0.04287	54657.1	4.89343	0.05559	1.58094	0.66247	Timber Pegs	Pile	Hip	Hybrid System	Cross-Braced	0.00424	0.04614
70.9527	9	3.65572	0.48178	668.319	11852040745.42106	0.0736	0.04864	67189.1	2.9554	0.50233	0.56408	0.74738	Hybrid Connectors	Shallow	Hip	Moment Frame	Symmetric	0.00822	0.07414
64.767	4	3.42523	0.5801	544.965	10436894517.2532	0.05153	0.01908	67639.5	2.8468	0.20334	3.99317	0.41176	Hybrid Connectors	Deep	Flat	Hybrid System	Symmetric	0.00468	0.02338
49.6911	14	3.39796	0.23807	699.011	14239370532.28636	0.04204	0.01296	22801.7	2.66487	0.15376	2.8917	0.72199	Timber Pegs	Pile	Flat	Moment Frame	Asymmetric	0.00236	0.03518
61.6914	7	2.93881	0.22326	748.107	15407470818.98479	0.0756	0.02706	57490.7	7.85742	0.29679	1.99005	0.31577	Hybrid Connectors	Pile	Gable	Shear Wall	Cross-Braced	0.00411	0.03392
71.4961	14	3.52584	0.38181	554.875	13732579668.82254	0.01681	0.04526	76913.6	3.79454	0.5434	1.5096	0.87234	Hybrid Connectors	Shallow	Hip	Shear Wall	Asymmetric	0.00789	0.11527
38.2898	13	3.6922	0.50584	662.8	15783637864.18252	0.06527	0.01601	46201.8	3.21809	0.48224	0.51549	0.36245	Timber Pegs	Shallow	Sawtooth	Moment Frame	Asymmetric	0.00618	0.08294
32.8923	14	2.66929	0.47326	702.85	8403747768.6529	0.03553	0.04543	62591.9	3.92928	0.58189	1.03886	0.54186	Hybrid Connectors	Deep	Flat	Moment Frame	Cross-Braced	0.00558	0.08054
56.7315	3	3.30028	0.37998	476.05	8297781480.71516	0.05868	0.04969	51837.6	1.81059	0.34755	0.52055	0.88635	Timber Pegs	Pile	Hip	Shear Wall	Symmetric	0.00636	0.02233
66.5492	17	2.6519	0.41569	533.038	15150869419.94598	0.07515	0.01216	28315	2.37214	0.33081	2.59155	0.835	Hybrid Connectors	Pile	Hip	Shear Wall	Cross-Braced	0.00582	0.12728
63.36	7	3.80886	0.22105	443.518	15182402957.57282	0.04624	0.02981	27687.6	4.56231	0.05717	2.8217	0.66163	Timber Pegs	Pile	Flat	Hybrid System	Symmetric	0.00363	0.02501
65.847	14	3.26146	0.31629	640.883	8856966280.70306	0.01158	0.02316	43199.2	6.59193	0.14933	3.18379	0.45843	Hybrid Connectors	Pile	Flat	Shear Wall	Symmetric	0.00537	0.08708
40.4908	18	3.71195	0.22768	720.375	10859568392.5514	0.01202	0.02575	46394.4	7.13499	0.32369	1.1545	0.69006	Timber Pegs	Pile	Sawtooth	Hybrid System	Asymmetric	0.00306	0.05538
67.2484	10	3.05213	0.54221	644.335	14683156624.90282	0.03314	0.02807	47703.6	7.06189	0.46391	0.8359	0.52219	Steel Joints	Deep	Flat	Shear Wall	Asymmetric	0.00676	0.07566
18.4146	18	2.68762	0.15628	471.914	9028325420.01317	0.06472	0.03959	77075	7.61326	0.50243	2.77661	0.27619	Hybrid Connectors	Pile	Sawtooth	Moment Frame	Asymmetric	0.00318	0.06385
48.1142	3	2.56225	0.43987	618.547	10139424580.87366	0.03018	0.03365	21516.5	1.8804	0.2058	2.24963	0.75718	Timber Pegs	Shallow	Flat	Moment Frame	Cross-Braced	0.0062	0.02009
10.4031	8	2.92226	0.23014	733.974	13447968294.86362	0.03341	0.04845	39734.2	1.28679	0.44185	3.5649	0.81013	Hybrid Connectors	Pile	Gable	Shear Wall	Cross-Braced	0.00478	0.04206
32.721	11	2.86635	0.33779	521.09	15855192435.82398	0.06491	0.02331	48445.6	1.74012	0.50569	2.36643	0.48532	Hybrid Connectors	Pile	Flat	Moment Frame	Symmetric	0.0027	0.03717
35.6523	11	3.34053	0.24971	733.061	14377110720.56314	0.01813	0.03166	77602.3	5.2052	0.25614	2.05687	0.66601	Steel Joints	Pile	Gable	Hybrid System	Symmetric	0.00417	0.04286
37.7321	10	2.53261	0.26162	713.849	14218540982.5151	0.06928	0.04253	47780.5	4.89283	0.43256	2.2081	0.22125	Hybrid Connectors	Pile	Flat	Hybrid System	Cross-Braced	0.00591	0.07283
58.6827	18	3.28086	0.2302	408.696	10741301309.5291	0.02861	0.02492	65392.9	5.69847	0.2905	3.23813	0.33808	Hybrid Connectors	Pile	Hip	Hybrid System	Cross-Braced	0.00502	0.09798
37.1991	16	3.08766	0.4764	495.782	13290744573.37179	0.01359	0.02861	63703.1	3.59763	0.59211	0.56407	0.59918	Steel Joints	Deep	Flat	Shear Wall	Symmetric	0.00662	0.10941
41.4085	3	3.36568	0.28286	617.177	8904706311.44662	0.01821	0.0374	51818.9	3.74112	0.05367	3.71374	0.39186	Timber Pegs	Shallow	Gable	Hybrid System	Symmetric	0.00141	0.00409
26.6281	5	3.55363	0.46318	687.047	15938136265.468	0.07668	0.04443	23495.7	4.81903	0.27789	2.99966	0.86105	Timber Pegs	Deep	Flat	Moment Frame	Cross-Braced	0.00167	0.01022
36.1276	18	3.45114	0.32803	752.212	11844674542.03192	0.04159	0.02663	29219.3	1.55339	0.19504	3.59851	0.78593	Timber Pegs	Shallow	Flat	Hybrid System	Asymmetric	0.00508	0.10389
25.9089	6	3.97697	0.37362	656.417	13110462946.11503	0.02795	0.03128	30609.1	6.59911	0.51736	3.8586	0.6585	Timber Pegs	Shallow	Hip	Shear Wall	Cross-Braced	0.00496	0.03544
15.1237	8	2.7074	0.37164	552.138	15009375189.45163	0.04649	0.049	17512.9	7.45999	0.20792	1.29101	0.89919	Timber Pegs	Shallow	Hip	Hybrid System	Asymmetric	0.00377	0.03093
52.2414	19	3.14461	0.58793	473.851	8007719694.74851	0.05776	0.0117	39649.2	3.71142	0.34912	2.52419	0.37027	Timber Pegs	Pile	Gable	Moment Frame	Asymmetric	0.00742	0.14896
56.7749	8	3.13725	0.28353	704.014	15807859420.77046	0.03232	0.02793	54683.4	6.17701	0.45715	2.20115	0.84339	Steel Joints	Deep	Flat	Moment Frame	Cross-Braced	0.00448	0.04535
53.3643	18	3.12558	0.20384	482.713	10873274497.36154	0.06077	0.03544	24377.3	4.84184	0.32348	2.38167	0.4132	Timber Pegs	Shallow	Flat	Shear Wall	Symmetric	0.00522	0.1207
42.4446	8	3.4957	0.5559	678.172	10716725931.16661	0.02766	0.01034	26377.3	2.65206	0.27572	0.66551	0.61762	Steel Joints	Shallow	Hip	Hybrid System	Asymmetric	0.00605	0.05788
36.585	5	3.23474	0.18742	472.485	9160506688.74123	0.01786	0.03387	60954.1	1.47458	0.07338	3.69895	0.50406	Hybrid Connectors	Pile	Gable	Moment Frame	Cross-Braced	0.00083	0.00501
70.4334	9	3.27615	0.51721	436.422	14865475282.26833	0.04848	0.01225	26001.5	2.72129	0.06261	3.84139	0.51025	Steel Joints	Pile	Flat	Shear Wall	Asymmetric	0.00159	0.01686
46.3357	14	3.14853	0.17511	500.44	14966716286.93792	0.02058	0.0443	23796.8	5.23434	0.57653	2.89794	0.73376	Steel Joints	Deep	Gable	Shear Wall	Asymmetric	0.00519	0.08251
43.5427	5	3.98755	0.42936	513.972	8159911991.55912	0.07583	0.04228	78559.7	1.28161	0.40378	1.40397	0.44328	Steel Joints	Shallow	Gable	Shear Wall	Symmetric	0.00608	0.0346
11.7949	7	3.89134	0.17527	658.884	8445801766.98653	0.01003	0.01129	15957.8	6.85334	0.50389	3.25522	0.55527	Steel Joints	Shallow	Gable	Shear Wall	Asymmetric	0.0021	0.01892
33.8873	6	2.96159	0.56154	464.353	15346733285.06936	0.0629	0.01195	36151.5	7.79214	0.31424	3.05796	0.3482	Timber Pegs	Shallow	Hip	Shear Wall	Cross-Braced	0.005	0.03604
36.6137	13	2.66739	0.3825	772.123	8982945058.21921	0.02956	0.04014	17270.9	1.58451	0.19387	2.51107	0.73443	Hybrid Connectors	Deep	Sawtooth	Shear Wall	Asymmetric	0.00254	0.03837
37.9176	5	3.75965	0.26464	621.745	12967419711.73567	0.06923	0.02478	69473.1	2.72689	0.212	1.09584	0.58635	Hybrid Connectors	Pile	Hip	Moment Frame	Cross-Braced	0.00476	0.02323
50.6121	10	3.99576	0.17016	596.373	12957203601.34653	0.01421	0.033	52929.8	5.72944	0.07392	1.20413	0.37854	Hybrid Connectors	Pile	Flat	Hybrid System	Asymmetric	0.00215	0.02774
47.3522	5	2.93891	0.2856	573.878	14957842680.86924	0.07671	0.02081	18116.9	6.64256	0.48499	2.56292	0.38615	Steel Joints	Deep	Gable	Shear Wall	Symmetric	0.00541	0.03
52.5534	15	3.03668	0.45251	626.641	12581232843.40542	0.0171	0.01692	54998.5	3.42196	0.36986	0.95089	0.40548	Steel Joints	Pile	Gable	Hybrid System	Symmetric	0.00546	0.1046
63.5418	6	3.91245	0.29248	408.979	11472091290.48503	0.06515	0.02184	23001.3	4.60667	0.31444	3.03375	0.6895	Timber Pegs	Shallow	Gable	Shear Wall	Asymmetric	0.00689	0.04898
66.909	19	3.56669	0.22305	796.035	15795046260.72836	0.04621	0.01987	47222.6	7.24232	0.51876	1.2441	0.61656	Timber Pegs	Shallow	Flat	Moment Frame	Symmetric	0.00801	0.13935
60.2686	11	2.94346	0.3887	623.01	9830523807.99176	0.04013	0.02793	58511.8	3.69079	0.29466	3.68668	0.77557	Hybrid Connectors	Deep	Flat	Moment Frame	Asymmetric	0.00675	0.08288
76.8867	13	3.37157	0.30891	414.078	10101744141.46546	0.02961	0.03987	24653	1.57077	0.57136	3.64904	0.60007	Steel Joints	Pile	Gable	Hybrid System	Asymmetric	0.01312	0.2144
11.2763	19	3.91634	0.1829	635.991	8678157238.38886	0.0689	0.03217	47308.3	7.96426	0.05728	1.52761	0.41466	Steel Joints	Deep	Gable	Shear Wall	Symmetric	0.0003	0.00531
23.7045	18	3.71772	0.17699	574.832	15802534537.23955	0.02398	0.03437	44731.7	2.26196	0.59154	0.79185	0.87401	Steel Joints	Deep	Gable	Hybrid System	Symmetric	0.00411	0.09222
10.5294	12	3.61275	0.45373	409.615	13650881670.70092	0.06049	0.0288	74523.8	1.34147	0.49874	2.63996	0.82027	Hybrid Connectors	Pile	Flat	Shear Wall	Asymmetric	0.00303	0.04162
55.3232	4	3.60549	0.58734	769.771	8096776699.93121	0.04121	0.02299	79720.6	3.87458	0.24522	2.06945	0.39517	Hybrid Connectors	Deep	Gable	Shear Wall	Cross-Braced	0.00489	0.01794
72.8621	18	2.76703	0.21655	404.227	13634512220.6323	0.07989	0.01574	57540.8	1.85024	0.37745	1.00298	0.83889	Steel Joints	Shallow	Gable	Shear Wall	Cross-Braced	0.00691	0.13051
27.0438	2	3.73702	0.48657	631.149	11233088888.90954	0.0528	0.02418	70565.8	7.85113	0.52553	2.36019	0.70409	Steel Joints	Deep	Hip	Shear Wall	Symmetric	0.00483	0.00881
74.8924	16	2.91418	0.1438	784.716	15740397533.88273	0.01729	0.03661	57047.3	3.66556	0.31488	3.97453	0.49029	Hybrid Connectors	Shallow	Gable	Shear Wall	Symmetric	0.00539	0.07763
14.2187	10	3.89555	0.29079	495.042	10219100017.29914	0.03937	0.03935	71958.6	6.78068	0.07808	0.74144	0.52681	Hybrid Connectors	Shallow	Hip	Shear Wall	Cross-Braced	0.00081	0.01022
75.4105	16	3.04696	0.35334	501.672	13682290709.71118	0.01464	0.02877	43162.7	2.23624	0.54703	1.42363	0.51247	Timber Pegs	Deep	Gable	Moment Frame	Cross-Braced	0.00873	0.16758
34.6136	4	3.78649	0.23437	400.169	13019473202.99517	0.03	0.0358	54519.3	1.9717	0.33436	2.38515	0.7578	Timber Pegs	Shallow	Hip	Moment Frame	Asymmetric	0.00513	0.02086
17.0995	14	2.89935	0.36479	426.54	8096399799.16999	0.03403	0.01842	69936	5.54505	0.34984	3.27676	0.32285	Timber Pegs	Deep	Hip	Shear Wall	Symmetric	0.0034	0.04498
44.011	13	3.27179	0.54131	417.955	15081735434.65899	0.06972	0.0444	74675.6	7.36517	0.05754	0.56566	0.24107	Steel Joints	Deep	Flat	Hybrid System	Asymmetric	0.00239	0.02861
27.9744	2	2.66033	0.57222	729.063	9116901282.82373	0.06866	0.04464	16604.4	1.80176	0.10504	3.06466	0.54892	Steel Joints	Pile	Gable	Hybrid System	Asymmetric	0.00461	0.01169
29.9411	18	3.49018	0.15028	734.695	13308710231.98266	0.01081	0.02281	21756.9	5.12478	0.47757	0.98959	0.40329	Steel Joints	Deep	Gable	Moment Frame	Cross-Braced	0.00597	0.12363
31.5103	14	3.75412	0.23592	690.68	14204387606.35431	0.04726	0.03191	75526.2	1.59458	0.28922	3.40738	0.59475	Hybrid Connectors	Shallow	Gable	Hybrid System	Asymmetric	0.0052	0.07016
66.2118	2	3.57767	0.58957	541.098	13047421171.98769	0.02565	0.03427	51953.1	6.68514	0.59893	2.92262	0.88474	Timber Pegs	Deep	Hip	Shear Wall	Symmetric	0.00739	0.01734
47.7413	11	3.28489	0.23521	728.502	8776910940.10927	0.03241	0.0289	79362.5	7.36514	0.43262	2.09779	0.67002	Hybrid Connectors	Deep	Flat	Shear Wall	Symmetric	0.00792	0.11329
31.7915	16	2.56767	0.44635	615.91	15801433090.03753	0.01152	0.04645	66521.1	5.40156	0.57228	3.37554	0.87145	Hybrid Connectors	Pile	Sawtooth	Shear Wall	Symmetric	0.00362	0.07038
52.7234	8	3.90016	0.22673	521.724	9894543316.16978	0.06248	0.03959	68179.1	5.8184	0.20364	3.06567	0.71244	Hybrid Connectors	Pile	Hip	Shear Wall	Asymmetric	0.00417	0.036
60.1305	19	3.55823	0.27818	574.911	13022918159.55095	0.07654	0.0369	40098	1.38806	0.14688	3.15714	0.25314	Steel Joints	Shallow	Sawtooth	Shear Wall	Asymmetric	0.00431	0.10039
29.0837	17	3.6188	0.19564	426.307	14377424466.09049	0.02535	0.0308	31740.2	1.51084	0.25712	1.51526	0.82251	Steel Joints	Shallow	Hip	Hybrid System	Symmetric	0.00355	0.07237
38.9484	15	3.69202	0.52815	777.963	15513888079.2521	0.03392	0.01339	53886.8	2.25769	0.19562	2.66797	0.33924	Hybrid Connectors	Shallow	Hip	Hybrid System	Cross-Braced	0.0032	0.04493
18.532	19	3.62162	0.54132	647.647	12832084234.04726	0.02445	0.01431	72137.1	2.9168	0.38735	0.99387	0.80535	Timber Pegs	Shallow	Gable	Shear Wall	Cross-Braced	0.00456	0.11013
22.6805	8	3.16167	0.24846	692.494	10072433193.30493	0.0751	0.02196	62170.4	6.31899	0.45944	3.37301	0.72436	Steel Joints	Pile	Hip	Shear Wall	Symmetric	0.00514	0.05157
57.6782	18	3.60043	0.51179	670.633	14693112139.25573	0.01065	0.01846	45691.4	4.048	0.27115	2.3436	0.78703	Steel Joints	Deep	Hip	Hybrid System	Asymmetric	0.00575	0.1176
22.7007	19	3.43754	0.27912	667.1	9305759727.60057	0.05087	0.0481	63958	1.54775	0.09942	3.38709	0.37751	Hybrid Connectors	Pile	Flat	Hybrid System	Asymmetric	0.00429	0.08998
46.7614	13	3.78102	0.14951	406.904	8178259424.56856	0.07095	0.02639	59875.8	6.96852	0.06448	1.23905	0.76518	Steel Joints	Pile	Gable	Shear Wall	Asymmetric	0.00372	0.04799
59.6332	9	3.70369	0.47904	610.149	15265190867.53921	0.02304	0.04506	74348.3	7.95679	0.16992	0.9562	0.62725	Timber Pegs	Pile	Flat	Hybrid System	Asymmetric	0.00317	0.03519
17.4814	3	2.56206	0.39822	728.684	12603111664.43685	0.0513	0.04272	32131.2	4.18518	0.45287	2.91139	0.25731	Hybrid Connectors	Deep	Sawtooth	Shear Wall	Symmetric	0.00237	0.00764
49.7119	8	3.06833	0.23719	417.808	8557131926.49055	0.01355	0.0425	22755.2	4.58235	0.17185	0.70439	0.82239	Steel Joints	Deep	Gable	Moment Frame	Asymmetric	0.00345	0.03126
27.9594	5	2.55207	0.2265	782.466	12637835096.98404	0.06702	0.01863	45553.3	1.54957	0.55104	1.35395	0.81377	Hybrid Connectors	Pile	Flat	Shear Wall	Symmetric	0.00445	0.02154
77.4049	19	2.65311	0.58781	569.664	9160113346.57959	0.02921	0.02789	38470.3	3.68112	0.4084	3.6805	0.60039	Hybrid Connectors	Deep	Gable	Hybrid System	Symmetric	0.01092	0.20455
43.8482	7	3.40212	0.53125	515.958	8251088051.17492	0.07921	0.02272	78366	3.60263	0.52415	0.96465	0.51684	Timber Pegs	Pile	Gable	Moment Frame	Asymmetric	0.00666	0.06036
66.4195	10	3.81073	0.5049	612.729	8932192379.92603	0.07454	0.04882	15487.8	7.76054	0.2622	1.81445	0.48038	Timber Pegs	Pile	Sawtooth	Hybrid System	Cross-Braced	0.00776	0.08517
48.5159	10	2.67974	0.16401	720.486	14200859428.04776	0.06128	0.04507	75669.9	5.62302	0.59095	3.80954	0.62192	Steel Joints	Shallow	Hip	Hybrid System	Asymmetric	0.0077	0.09443
13.0389	15	3.17663	0.47759	589.902	14045287238.5088	0.04478	0.02	77080.1	6.47528	0.42372	0.57001	0.78918	Hybrid Connectors	Pile	Sawtooth	Hybrid System	Cross-Braced	0.00295	0.05456
54.3206	9	3.86632	0.20727	658.042	12834545079.32226	0.06366	0.02254	18312.3	1.89832	0.24633	2.0586	0.59615	Steel Joints	Pile	Flat	Moment Frame	Cross-Braced	0.00406	0.04719
76.5982	4	3.72145	0.58869	599.966	9674626319.30245	0.01914	0.03116	72822	3.91849	0.1669	3.25261	0.29076	Steel Joints	Pile	Gable	Shear Wall	Symmetric	0.00358	0.01851
52.1128	19	3.2795	0.12604	652.509	13911736526.36247	0.03171	0.02114	45600.6	2.34087	0.52659	3.68143	0.41432	Steel Joints	Shallow	Hip	Moment Frame	Cross-Braced	0.00577	0.11864
67.3432	6	3.65736	0.27607	455.212	11264362137.72054	0.01188	0.04298	64799.8	7.02132	0.22495	3.07452	0.66777	Timber Pegs	Deep	Flat	Moment Frame	Cross-Braced	0.00362	0.02781
71.8945	15	3.28404	0.31432	415.465	12086028937.01072	0.05515	0.04277	20151.6	2.06661	0.0744	3.60937	0.65278	Hybrid Connectors	Shallow	Sawtooth	Moment Frame	Symmetric	0.00431	0.06766
25.9656	5	2.73714	0.5121	454.761	15181125546.61057	0.06639	0.03897	77088.4	4.0721	0.20326	0.62029	0.56323	Hybrid Connectors	Deep	Gable	Moment Frame	Asymmetric	0.00289	0.01649
24.8431	8	2.6871	0.48311	514.335	11662860189.905	0.07624	0.03757	54490.7	1.37555	0.1487	0.84957	0.36833	Timber Pegs	Shallow	Sawtooth	Moment Frame	Cross-Braced	0.00179	0.0176
52.7687	13	2.78255	0.2875	501.342	13010929230.81192	0.05806	0.03189	73415.1	5.44006	0.22585	3.08204	0.38941	Timber Pegs	Deep	Gable	Shear Wall	Asymmetric	0.00228	0.03747
38.772	3	3.02638	0.38278	646.07	15694011934.70326	0.06125	0.02388	58742.6	4.37347	0.3873	3.13665	0.53897	Steel Joints	Shallow	Gable	Shear Wall	Symmetric	0.00434	0.01446
68.7903	12	3.89579	0.5178	582.356	11611119190.67198	0.07268	0.04348	49892.7	4.48577	0.32524	2.61845	0.47615	Steel Joints	Pile	Hip	Hybrid System	Cross-Braced	0.00746	0.09559
73.0016	15	3.69952	0.1091	415.525	12485823185.54152	0.07555	0.04435	26212.2	1.71133	0.44097	3.05597	0.42116	Timber Pegs	Deep	Sawtooth	Hybrid System	Symmetric	0.00902	0.16118
34.7395	17	3.1492	0.50109	413.946	12675316999.06758	0.04439	0.01198	26567	4.59787	0.23361	3.50319	0.78062	Timber Pegs	Shallow	Flat	Hybrid System	Symmetric	0.00241	0.04432
26.5809	7	3.23962	0.57345	436.235	9925692470.98204	0.01769	0.02594	45717.1	4.94648	0.11589	2.40919	0.55281	Hybrid Connectors	Shallow	Gable	Hybrid System	Symmetric	0.00469	0.03841
64.6368	5	2.89841	0.11603	541.232	13895376498.26362	0.04265	0.01107	71578.7	7.73988	0.13815	3.81564	0.55215	Hybrid Connectors	Shallow	Gable	Shear Wall	Cross-Braced	0.0038	0.02319
29.2364	16	3.55653	0.12279	402.473	13813096226.19078	0.04893	0.04358	22489.2	1.23256	0.48851	2.92983	0.49964	Hybrid Connectors	Deep	Flat	Hybrid System	Symmetric	0.00377	0.07464
67.583	2	3.70415	0.27226	597.595	9708453931.96546	0.05421	0.01708	79895	7.459	0.10389	2.15194	0.67663	Timber Pegs	Pile	Flat	Shear Wall	Asymmetric	0.0033	0.0066
39.6617	8	2.85836	0.14388	544.268	8106704358.6761	0.07925	0.03695	71934.3	4.35695	0.48897	1.97531	0.32295	Steel Joints	Shallow	Flat	Hybrid System	Symmetric	0.00609	0.05496
56.7285	13	2.56273	0.33964	622.177	15991532564.54762	0.07423	0.0243	40516.3	2.4708	0.16695	3.12558	0.86051	Hybrid Connectors	Deep	Flat	Moment Frame	Cross-Braced	0.00339	0.04006
16.6875	11	3.43583	0.46436	688.33	12652701863.68552	0.03775	0.04264	31452.7	5.65882	0.42312	2.70664	0.27323	Timber Pegs	Deep	Sawtooth	Shear Wall	Cross-Braced	0.00432	0.05795
53.6701	6	3.34377	0.38345	500.389	9448256339.00801	0.01794	0.03039	74929.7	4.61937	0.3927	3.36105	0.69721	Timber Pegs	Pile	Gable	Shear Wall	Cross-Braced	0.00683	0.03892
41.6237	13	3.1032	0.19822	462.833	10268523860.11744	0.02504	0.02298	23008.8	2.58729	0.10404	3.23345	0.69301	Steel Joints	Pile	Hip	Hybrid System	Asymmetric	0.00445	0.07225
51.0626	19	3.46584	0.42741	511.221	12942336337.6728	0.02217	0.02295	37573.8	5.38779	0.41622	2.33471	0.27976	Hybrid Connectors	Pile	Flat	Hybrid System	Cross-Braced	0.00574	0.11583
21.761	11	3.32592	0.44243	400.705	9100924648.38464	0.03492	0.02308	20454.3	4.31284	0.29613	3.80996	0.89513	Hybrid Connectors	Deep	Hip	Moment Frame	Asymmetric	0.00524	0.05574
61.5812	7	2.87587	0.56622	448.005	8298245096.87165	0.07135	0.04154	76975	5.8231	0.43894	2.9649	0.22402	Timber Pegs	Deep	Hip	Moment Frame	Symmetric	0.01033	0.08813
70.3958	13	3.09659	0.1734	700.332	14387838675.63795	0.04066	0.03844	55145.5	5.82354	0.50951	1.20294	0.45528	Hybrid Connectors	Pile	Hip	Shear Wall	Asymmetric	0.00605	0.07706
25.1718	8	3.14217	0.44617	489.123	13726769954.81534	0.04971	0.02277	36851.7	4.30971	0.07172	2.66471	0.49734	Steel Joints	Shallow	Sawtooth	Hybrid System	Symmetric	0.00066	0.00562
16.7	19	3.82037	0.55571	797.72	10476813185.06387	0.02254	0.02961	32906.4	3.73557	0.40638	1.20635	0.76196	Hybrid Connectors	Pile	Flat	Shear Wall	Symmetric	0.00471	0.10084
11.6547	3	3.94136	0.35078	467.133	8467931022.19655	0.0445	0.01305	43866.1	1.44271	0.10773	2.45597	0.22087	Steel Joints	Pile	Hip	Hybrid System	Symmetric	0.00183	0.00574
54.938	11	3.8395	0.2809	715.509	11890167286.78462	0.07115	0.0431	20939.6	4.45693	0.25838	3.26477	0.58991	Timber Pegs	Pile	Hip	Shear Wall	Cross-Braced	0.00358	0.0383
52.4966	16	3.57877	0.18537	682.018	10209490319.40447	0.06414	0.02064	72807.7	2.70181	0.05697	3.34377	0.3428	Steel Joints	Pile	Gable	Shear Wall	Asymmetric	0.00415	0.07052
48.2688	13	3.37749	0.53339	528.853	11182233738.50918	0.01568	0.04557	48211.1	1.37273	0.23075	2.77789	0.60081	Steel Joints	Shallow	Flat	Hybrid System	Cross-Braced	0.00623	0.07751
26.2363	18	3.53389	0.29712	532.296	10191754771.00482	0.07035	0.03387	62131.4	3.31266	0.14315	3.24157	0.65244	Steel Joints	Shallow	Sawtooth	Hybrid System	Cross-Braced	0.0041	0.08768
37.3634	5	3.90866	0.56244	625.421	9402140959.4074	0.02917	0.03271	30193.5	1.61228	0.35595	2.15282	0.2239	Steel Joints	Pile	Flat	Moment Frame	Asymmetric	0.00618	0.02994
51.6133	8	2.875	0.52388	740.95	11095918294.69111	0.0566	0.01651	47743.7	5.05819	0.33175	2.4273	0.24723	Timber Pegs	Deep	Flat	Hybrid System	Symmetric	0.00365	0.03194
44.7737	10	3.30268	0.28832	554.475	15719152987.82252	0.02025	0.01278	28720.6	4.52568	0.4863	3.57862	0.25966	Steel Joints	Deep	Flat	Shear Wall	Asymmetric	0.0037	0.04158
79.145	8	3.53441	0.38696	424.472	10129822936.07974	0.05723	0.0321	68046.1	6.547	0.40198	2.22578	0.79659	Timber Pegs	Shallow	Flat	Hybrid System	Cross-Braced	0.00994	0.10163
19.5508	3	3.51887	0.11359	549.768	10687733152.37588	0.0125	0.02872	65392.9	2.87343	0.44304	1.72825	0.84867	Hybrid Connectors	Pile	Gable	Hybrid System	Asymmetric	0.00356	0.00995
58.6601	7	2.87842	0.23161	482.925	10633936268.19704	0.05205	0.01479	24633.2	3.6007	0.10086	3.28947	0.50641	Hybrid Connectors	Deep	Hip	Moment Frame	Symmetric	0.00146	0.01296
38.3023	19	3.3801	0.45514	775.683	11842310558.32432	0.05522	0.04342	19842.9	5.82265	0.06527	0.67666	0.81236	Hybrid Connectors	Shallow	Gable	Hybrid System	Cross-Braced	0.00347	0.06492
39.974	7	3.69387	0.43896	678.91	14748044310.34227	0.02711	0.02669	68572.8	7.95061	0.58325	3.85425	0.53335	Hybrid Connectors	Shallow	Sawtooth	Moment Frame	Asymmetric	0.00537	0.04647
60.2318	14	3.21262	0.27668	420.333	11216980732.39716	0.07559	0.02042	22127.1	7.32919	0.28487	1.69023	0.48079	Timber Pegs	Shallow	Hip	Moment Frame	Symmetric	0.00619	0.0811
58.4705	3	3.68995	0.5043	517.195	14449183712.26434	0.01322	0.04153	50651.5	4.64577	0.26724	2.70366	0.57187	Timber Pegs	Shallow	Flat	Shear Wall	Cross-Braced	0.00441	0.01715
79.3879	13	3.03982	0.21792	420.086	8920096875.4603	0.07242	0.04652	49741.7	5.74563	0.06926	2.89909	0.75313	Hybrid Connectors	Pile	Gable	Shear Wall	Cross-Braced	0.00162	0.02577
18.9876	16	3.90814	0.33064	732.007	15159257637.4569	0.03673	0.02224	28191.4	4.72346	0.1154	0.97977	0.35664	Steel Joints	Shallow	Flat	Shear Wall	Symmetric	0.00291	0.04311
17.2877	15	3.30089	0.33627	762.519	9482432668.19148	0.05997	0.04104	53438.2	4.04364	0.56726	3.38001	0.41121	Hybrid Connectors	Deep	Flat	Hybrid System	Asymmetric	0.00555	0.08209
60.7037	7	3.39392	0.27041	444.912	8313611992.66022	0.05561	0.0361	47679.1	5.21608	0.43216	2.5024	0.79421	Hybrid Connectors	Pile	Sawtooth	Hybrid System	Symmetric	0.00797	0.06242
50.4871	19	2.54704	0.57733	576.116	9266835843.01651	0.02178	0.04959	48097.3	3.70549	0.27507	1.64775	0.84118	Hybrid Connectors	Shallow	Hip	Shear Wall	Cross-Braced	0.00702	0.14802
29.1913	6	2.7554	0.44834	772.753	9525998330.32522	0.03233	0.01816	38380.5	2.96132	0.54747	3.4774	0.28611	Timber Pegs	Deep	Sawtooth	Hybrid System	Symmetric	0.00467	0.03225
15.5594	19	3.4494	0.3696	458.085	12068033020.90687	0.04708	0.04843	69497.9	5.93972	0.37444	2.68778	0.69345	Hybrid Connectors	Deep	Sawtooth	Moment Frame	Cross-Braced	0.00286	0.05897
15.9961	4	3.12981	0.35526	516.761	11599506342.02445	0.06926	0.02261	20484.1	7.10381	0.46056	3.25022	0.20673	Hybrid Connectors	Deep	Hip	Shear Wall	Symmetric	0.00362	0.01727
72.5934	4	3.26225	0.17965	521.71	13726995335.45367	0.07684	0.02648	43510.5	3.01617	0.28738	3.97308	0.37233	Hybrid Connectors	Pile	Sawtooth	Hybrid System	Asymmetric	0.00482	0.02004
23.4307	11	2.59446	0.28609	412.023	8407608686.34931	0.01144	0.02435	31888.1	5.94824	0.28734	0.95597	0.24804	Timber Pegs	Pile	Hip	Hybrid System	Symmetric	0.00389	0.04157
32.636	4	3.7512	0.43639	414.509	11981650011.00868	0.03468	0.02074	70148.2	4.03813	0.08759	3.12359	0.56077	Hybrid Connectors	Deep	Sawtooth	Moment Frame	Cross-Braced	0.00345	0.01261
25.866	13	3.67676	0.56229	781.117	10659769815.38705	0.05677	0.03773	29630.2	3.1146	0.45369	3.15185	0.44037	Hybrid Connectors	Pile	Gable	Shear Wall	Asymmetric	0.00542	0.07255
34.8497	17	2.77803	0.50823	628.437	13045650656.72807	0.04694	0.03357	64856.6	5.34778	0.10451	3.56141	0.29631	Steel Joints	Shallow	Hip	Shear Wall	Cross-Braced	0.00434	0.07898
14.8597	18	3.45149	0.25019	522.659	8349597793.00015	0.07601	0.02223	54748.5	7.5759	0.47035	1.92823	0.20022	Hybrid Connectors	Shallow	Flat	Hybrid System	Asymmetric	0.00539	0.11284
46.3342	8	3.72747	0.31698	551.47	8279478471.34528	0.01119	0.01529	71861.4	3.46184	0.15497	3.54378	0.47187	Timber Pegs	Shallow	Sawtooth	Shear Wall	Cross-Braced	0.00594	0.05806
14.7329	14	3.46128	0.14146	685.937	11418012811.17037	0.04064	0.0227	53596.6	6.31636	0.18605	2.73959	0.40613	Steel Joints	Pile	Sawtooth	Moment Frame	Cross-Braced	0.00297	0.04147
66.025	3	2.9656	0.15109	546.607	14490715833.6121	0.05682	0.02525	51171.5	3.20289	0.55484	0.7407	0.23268	Hybrid Connectors	Pile	Hip	Shear Wall	Cross-Braced	0.00748	0.02461
26.3599	5	3.48417	0.33512	491.104	13368752513.0822	0.02523	0.02523	67073.4	6.62708	0.30936	0.61031	0.79624	Timber Pegs	Pile	Sawtooth	Moment Frame	Asymmetric	0.00244	0.01212
47.8008	11	2.81569	0.36511	440.735	8133648735.29253	0.06081	0.02429	51561.6	6.31989	0.11888	2.1852	0.48754	Steel Joints	Deep	Sawtooth	Hybrid System	Cross-Braced	0.00266	0.03744
71.6055	8	2.97738	0.23201	691.573	9427776753.71298	0.01569	0.01195	69895.2	6.35943	0.54779	3.25041	0.74235	Timber Pegs	Shallow	Hip	Moment Frame	Symmetric	0.01026	0.09511
55.5614	18	2.8601	0.42139	472.226	9813851716.13954	0.04157	0.02856	18205.7	7.98396	0.29882	1.84481	0.49543	Steel Joints	Deep	Hip	Hybrid System	Cross-Braced	0.00683	0.14388
47.307	7	3.33539	0.45169	427.859	11384471420.36156	0.05734	0.04345	47184.7	1.98362	0.1218	3.48141	0.24726	Timber Pegs	Deep	Sawtooth	Hybrid System	Cross-Braced	0.00382	0.02971
32.7034	6	2.66234	0.24956	570.782	12693725471.3744	0.02867	0.01721	67824.9	3.72187	0.26495	2.22243	0.47598	Steel Joints	Shallow	Hip	Moment Frame	Asymmetric	0.00281	0.01707
33.3101	11	3.89997	0.47921	415.828	9731681391.17832	0.01517	0.01583	70143.7	5.41569	0.37413	0.59201	0.82029	Hybrid Connectors	Pile	Sawtooth	Moment Frame	Cross-Braced	0.00652	0.07035
56.8641	10	3.00027	0.2028	785.999	11060113795.77838	0.07699	0.02887	69213.6	5.13333	0.24929	3.90783	0.20544	Hybrid Connectors	Deep	Sawtooth	Moment Frame	Cross-Braced	0.0052	0.06048
79.5898	14	2.82846	0.37213	650.917	12671547151.95011	0.07397	0.02482	54284.8	6.46443	0.55838	2.21364	0.82671	Hybrid Connectors	Deep	Sawtooth	Hybrid System	Cross-Braced	0.00844	0.14983
56.3287	7	3.24482	0.50214	461.079	11067482431.21319	0.07485	0.03245	79608.1	1.32837	0.19833	2.77548	0.65971	Hybrid Connectors	Pile	Flat	Shear Wall	Cross-Braced	0.00266	0.01835
49.0448	5	2.9155	0.3685	468.982	9145355371.07706	0.0785	0.04788	26790.1	5.93536	0.1467	1.19751	0.89694	Steel Joints	Pile	Hip	Hybrid System	Cross-Braced	0.00247	0.01393
61.1455	4	3.30236	0.55398	627.931	11933289004.30579	0.02293	0.04044	26339.7	6.16407	0.17152	1.54066	0.84128	Steel Joints	Shallow	Flat	Moment Frame	Symmetric	0.00295	0.0131
42.5644	4	3.02276	0.12925	542.626	10591953567.63044	0.02104	0.03748	17133.5	1.42771	0.09606	2.195	0.80827	Steel Joints	Deep	Gable	Hybrid System	Symmetric	0.00445	0.02058
14.21	5	2.6981	0.39416	709.707	14913506900.43869	0.0124	0.02664	79306.9	4.77078	0.29876	3.49666	0.22626	Steel Joints	Shallow	Gable	Moment Frame	Asymmetric	0.00379	0.02151
49.3608	6	2.89884	0.38088	618.323	14204999264.75068	0.07243	0.02149	37621.3	2.71495	0.53308	0.85684	0.39617	Steel Joints	Deep	Sawtooth	Moment Frame	Asymmetric	0.00515	0.03117
77.0338	9	3.15766	0.43018	573.334	9522200737.86952	0.06269	0.03161	64533.5	6.61139	0.21794	3.23119	0.46232	Steel Joints	Shallow	Flat	Shear Wall	Symmetric	0.00512	0.05426
22.2712	17	2.54544	0.5167	785.192	9221086330.64676	0.05433	0.04542	18881.2	1.3473	0.19209	2.52773	0.68988	Hybrid Connectors	Shallow	Sawtooth	Hybrid System	Asymmetric	0.00365	0.06262
58.3003	4	3.65596	0.46293	556.292	10781413386.516	0.07494	0.04507	34414.7	2.02315	0.51056	2.24883	0.65405	Steel Joints	Pile	Sawtooth	Moment Frame	Symmetric	0.00985	0.04575
24.0654	13	3.43274	0.49514	560.244	11297396003.54874	0.05026	0.02782	55550.1	1.73118	0.2183	3.56806	0.32019	Timber Pegs	Deep	Sawtooth	Hybrid System	Symmetric	0.0024	0.03189
47.5079	9	3.40204	0.24441	666.309	15456145210.59782	0.01908	0.01985	49110.7	1.45652	0.31229	0.91342	0.71579	Timber Pegs	Shallow	Sawtooth	Shear Wall	Asymmetric	0.00436	0.03659
16.7674	14	3.31907	0.29375	723.791	10412965896.68266	0.02238	0.01901	28503.6	5.20052	0.06718	3.96764	0.30894	Timber Pegs	Pile	Sawtooth	Moment Frame	Asymmetric	0.00382	0.05087
41.526	5	3.38547	0.41339	650.486	14940674823.74793	0.01925	0.01136	45003.5	7.07983	0.20789	3.49122	0.5195	Steel Joints	Pile	Gable	Moment Frame	Cross-Braced	0.00443	0.02735
62.9314	15	3.90198	0.37673	679.444	12042474234.82972	0.03154	0.04371	22070.8	4.57681	0.12181	1.64008	0.60512	Hybrid Connectors	Pile	Hip	Hybrid System	Symmetric	0.00504	0.07172
34.33	15	2.51285	0.58055	549.173	15084989804.45912	0.03656	0.02059	50275.7	2.47407	0.10822	2.08052	0.80948	Timber Pegs	Deep	Hip	Hybrid System	Symmetric	0.00175	0.02711
56.5438	14	2.5717	0.19342	591.799	13615630218.62869	0.06578	0.02436	21301.2	3.40657	0.28728	0.58751	0.64193	Steel Joints	Shallow	Hip	Hybrid System	Symmetric	0.00554	0.07871
65.6815	7	2.78724	0.27564	478.814	13667111744.87495	0.02339	0.04237	56335.8	3.52256	0.20253	2.34662	0.86839	Steel Joints	Deep	Gable	Shear Wall	Asymmetric	0.00278	0.01799
74.9025	18	2.75095	0.38638	672.099	12150379899.96918	0.06078	0.0148	25098.2	4.16145	0.14155	2.41702	0.89615	Hybrid Connectors	Deep	Flat	Shear Wall	Symmetric	0.00451	0.09253
26.4249	5	2.77179	0.53398	488.581	14722432332.62512	0.04439	0.02845	50560.6	3.94377	0.33132	3.74302	0.55618	Steel Joints	Pile	Gable	Moment Frame	Symmetric	0.00265	0.01618
37.9521	9	3.50792	0.56467	400.503	10035398441.93356	0.07998	0.01489	23392.8	5.69806	0.48122	1.85774	0.23604	Steel Joints	Deep	Gable	Hybrid System	Asymmetric	0.00702	0.08196
20.6691	18	3.18922	0.26802	773.505	15258810172.13495	0.06436	0.02767	41046.2	3.37939	0.45417	2.49716	0.21982	Timber Pegs	Deep	Flat	Shear Wall	Symmetric	0.00207	0.04745
79.4738	4	3.98767	0.13355	522.406	13094206840.28774	0.07783	0.01189	37869.1	5.64076	0.18792	3.09216	0.79895	Timber Pegs	Shallow	Sawtooth	Hybrid System	Symmetric	0.00532	0.01957
74.8901	18	2.84033	0.31081	478.653	11509671211.94021	0.03396	0.0307	64166.7	4.82741	0.19472	2.62981	0.5499	Timber Pegs	Pile	Sawtooth	Hybrid System	Cross-Braced	0.00578	0.1043
47.797	10	2.96625	0.29717	507.259	15857519227.32446	0.01861	0.04183	56675.5	1.33956	0.45255	1.04661	0.45676	Timber Pegs	Pile	Sawtooth	Shear Wall	Cross-Braced	0.00658	0.07007
68.9423	3	3.97636	0.59324	532.179	14896112855.29312	0.04541	0.03705	75910.8	7.4377	0.35644	1.10135	0.39912	Timber Pegs	Shallow	Flat	Hybrid System	Cross-Braced	0.00657	0.02465
46.4671	14	3.74764	0.31553	589.819	14176168102.6536	0.0187	0.03037	74924.2	2.2457	0.45833	0.98419	0.39725	Steel Joints	Deep	Gable	Moment Frame	Symmetric	0.00559	0.08177
53.651	3	3.2047	0.25286	427.741	10191219768.55155	0.04447	0.04315	62124.7	4.1607	0.05075	1.26205	0.25097	Steel Joints	Shallow	Gable	Moment Frame	Cross-Braced	0.00377	0.01277
16.2387	12	3.3319	0.28269	421.069	15789925603.45918	0.0289	0.01911	65088.1	7.63318	0.09793	1.64915	0.41209	Hybrid Connectors	Shallow	Flat	Hybrid System	Asymmetric	0.00144	0.02012
62.8689	16	3.76477	0.29846	517.164	13943900022.60765	0.04437	0.04323	55619.3	2.73133	0.49108	3.08884	0.65136	Timber Pegs	Deep	Sawtooth	Shear Wall	Cross-Braced	0.00783	0.12776
18.9399	12	3.22147	0.51077	518.306	12841738272.23233	0.07647	0.02105	59958.1	1.15515	0.51812	0.71324	0.46965	Timber Pegs	Pile	Flat	Hybrid System	Asymmetric	0.00468	0.06366
67.8247	4	2.80904	0.14051	447.058	15374393832.10666	0.03023	0.0245	55119.5	4.43035	0.23889	3.37156	0.86347	Timber Pegs	Shallow	Gable	Moment Frame	Asymmetric	0.00405	0.01493
64.742	4	3.74267	0.25825	561.917	9297453455.43303	0.07954	0.01514	35264.7	2.56752	0.57708	1.41862	0.66772	Timber Pegs	Deep	Hip	Hybrid System	Asymmetric	0.0132	0.05766
59.6121	13	3.30666	0.58316	513.611	9112128422.11421	0.02605	0.01407	37794.8	5.07419	0.21586	2.64698	0.80478	Timber Pegs	Pile	Hip	Shear Wall	Symmetric	0.00474	0.06474
12.5312	6	2.72956	0.17655	410.422	12509707315.12608	0.02457	0.04728	52357.7	6.71976	0.53966	2.43469	0.27991	Steel Joints	Shallow	Hip	Shear Wall	Asymmetric	0.00167	0.01046
31.219	8	3.25838	0.4713	754.288	8453708773.06489	0.04814	0.0176	61811.5	4.57854	0.28194	1.03908	0.51536	Steel Joints	Shallow	Sawtooth	Shear Wall	Symmetric	0.00368	0.02925
28.4179	8	3.11981	0.2782	754.408	13311894894.93613	0.06894	0.02333	41397.7	5.51521	0.35899	1.50554	0.22901	Timber Pegs	Pile	Sawtooth	Shear Wall	Asymmetric	0.00225	0.02209
35.2096	14	3.81526	0.39089	483.673	9925929104.92496	0.06247	0.03117	24273.4	5.66307	0.4038	1.53572	0.82651	Steel Joints	Shallow	Sawtooth	Moment Frame	Symmetric	0.00472	0.08274
16.135	10	2.68908	0.14977	465.149	8952212623.54457	0.06065	0.02391	44862.1	6.74374	0.12321	2.68341	0.30281	Timber Pegs	Shallow	Sawtooth	Hybrid System	Asymmetric	0.00111	0.01393
75.5871	14	3.81281	0.25321	618.917	11275966798.33182	0.02978	0.04481	77607.2	5.81549	0.07041	3.25975	0.7638	Hybrid Connectors	Deep	Flat	Moment Frame	Asymmetric	0.0029	0.04297
48.7662	13	3.26832	0.35043	652.301	11727597010.92451	0.01158	0.04603	28915.6	7.83321	0.28474	3.98701	0.84667	Timber Pegs	Shallow	Hip	Shear Wall	Symmetric	0.00586	0.07642
31.3867	14	3.10655	0.21585	783.017	9363878911.16857	0.02132	0.02304	57189.5	4.19348	0.1382	0.83564	0.50932	Hybrid Connectors	Shallow	Hip	Hybrid System	Cross-Braced	0.00143	0.01879
37.7887	11	2.74295	0.37093	550.939	8332282167.64906	0.03446	0.01368	78865.2	1.35181	0.35191	3.78533	0.47255	Hybrid Connectors	Deep	Sawtooth	Hybrid System	Asymmetric	0.00597	0.07673
41.3042	2	3.55123	0.20988	647.28	11312444729.91051	0.07802	0.01841	39455.5	3.75819	0.2995	2.46534	0.62008	Timber Pegs	Deep	Sawtooth	Shear Wall	Asymmetric	0.00279	0.00575
52.0416	9	3.89021	0.42505	751.272	14076210687.90744	0.07438	0.02898	72712.4	6.87915	0.11715	1.74869	0.71823	Timber Pegs	Pile	Flat	Hybrid System	Cross-Braced	0.00455	0.04135
46.0976	17	3.06307	0.55218	579.982	14993598164.80818	0.02405	0.02154	71160.6	1.93147	0.41618	1.49601	0.65193	Timber Pegs	Pile	Flat	Shear Wall	Asymmetric	0.00664	0.1183
74.3574	14	2.86238	0.14274	448.938	8780386353.0328	0.06079	0.02814	37037.9	6.15158	0.06127	1.23164	0.20081	Timber Pegs	Pile	Flat	Hybrid System	Symmetric	0.00321	0.05047
44.7874	4	3.3323	0.20831	550.979	12197403704.09004	0.05053	0.04035	21403.6	4.74963	0.11951	2.44976	0.75015	Steel Joints	Deep	Hip	Shear Wall	Symmetric	0.00411	0.01586
79.4511	4	3.69428	0.52221	454.627	10107223910.45108	0.01349	0.02683	26605	7.30466	0.43509	3.81106	0.30317	Steel Joints	Shallow	Hip	Moment Frame	Asymmetric	0.01028	0.05281
69.5998	6	2.50565	0.41578	406.656	10997070956.82293	0.03602	0.01788	38773.7	6.11833	0.34032	1.13755	0.51477	Hybrid Connectors	Shallow	Hip	Hybrid System	Asymmetric	0.00638	0.04569
24.5957	12	3.44707	0.13935	700.621	15467534638.07925	0.04403	0.02432	77343.7	5.62367	0.20506	2.02658	0.39765	Timber Pegs	Shallow	Hip	Moment Frame	Symmetric	0.00181	0.01991
75.1417	8	3.39477	0.34318	495.369	10816598183.56518	0.05673	0.03972	32839.3	7.20815	0.14914	1.21347	0.84954	Steel Joints	Shallow	Flat	Moment Frame	Cross-Braced	0.00544	0.04452
18.1456	11	2.97723	0.20488	400.803	10922767441.42662	0.03064	0.02696	75246.2	7.35754	0.40326	1.11471	0.55148	Steel Joints	Deep	Sawtooth	Moment Frame	Asymmetric	0.00332	0.03358
67.2215	11	3.17713	0.19955	748.973	9675166605.95993	0.07537	0.01998	26788.7	3.69442	0.16308	3.5336	0.56551	Steel Joints	Pile	Hip	Moment Frame	Symmetric	0.00629	0.06868
36.6436	3	2.87044	0.57032	577.516	15680147344.20684	0.04163	0.0271	78037.8	7.49493	0.59154	1.41687	0.2533	Hybrid Connectors	Pile	Flat	Moment Frame	Cross-Braced	0.00708	0.02157
71.4582	4	3.68483	0.48077	495.544	11651898853.28227	0.0274	0.02819	34084.3	1.38289	0.52812	1.3679	0.82815	Steel Joints	Pile	Sawtooth	Hybrid System	Asymmetric	0.00837	0.03975
70.764	9	3.4518	0.44812	505.116	12563137072.4541	0.03215	0.02186	56151	6.33797	0.12269	3.68427	0.36732	Timber Pegs	Deep	Gable	Hybrid System	Asymmetric	0.00388	0.04144
66.4148	12	3.29907	0.21946	496.215	11625344738.4112	0.06263	0.04983	19529.9	3.35572	0.52253	1.85114	0.48977	Steel Joints	Pile	Sawtooth	Hybrid System	Cross-Braced	0.00906	0.09982
65.3021	14	3.08879	0.15929	477.822	10023352614.11091	0.05482	0.04071	34478.2	4.41178	0.23977	0.53051	0.88971	Timber Pegs	Deep	Gable	Moment Frame	Asymmetric	0.00708	0.1125
31.3275	8	2.93708	0.53542	736.49	14483300905.1279	0.06195	0.0377	28696.2	6.85025	0.31949	3.02415	0.27973	Steel Joints	Shallow	Gable	Shear Wall	Asymmetric	0.00438	0.04505
15.6644	14	3.7341	0.10294	468.133	8227769807.01457	0.03046	0.04419	15222.1	5.45927	0.12855	2.30954	0.70297	Timber Pegs	Deep	Hip	Shear Wall	Symmetric	0.00303	0.04887
38.2086	3	3.17711	0.29405	624.742	13521947440.73355	0.03288	0.03666	25190	4.20244	0.11521	3.20946	0.38209	Hybrid Connectors	Deep	Flat	Hybrid System	Cross-Braced	0.0035	0.01347
22.1467	7	3.25217	0.23881	430.928	12754182484.79482	0.03777	0.04164	53551.7	2.14753	0.52602	2.49603	0.49385	Steel Joints	Pile	Sawtooth	Moment Frame	Asymmetric	0.00372	0.0274
58.6466	10	3.28124	0.38519	779.809	9154245205.50999	0.0232	0.0265	40344.8	7.57485	0.39645	1.72944	0.49274	Steel Joints	Shallow	Gable	Hybrid System	Symmetric	0.00969	0.105
34.227	3	3.17255	0.22525	641.326	9327240354.40552	0.05837	0.03001	61967.1	3.32734	0.30325	0.73298	0.85256	Hybrid Connectors	Deep	Flat	Moment Frame	Asymmetric	0.00288	0.0095
78.2927	19	2.88413	0.2556	761.261	13273804703.20696	0.03305	0.01188	58619.8	1.70813	0.06989	3.53078	0.20725	Hybrid Connectors	Deep	Sawtooth	Shear Wall	Symmetric	0.00116	0.02802
54.868	17	2.68051	0.52502	559.151	10497110333.30617	0.03284	0.02123	66954.5	4.94903	0.55708	1.2248	0.45704	Hybrid Connectors	Deep	Hip	Shear Wall	Asymmetric	0.00842	0.15056
67.5736	13	2.64781	0.40159	724.269	10125904625.32543	0.02886	0.02472	71356.6	3.84396	0.25685	3.89972	0.7967	Timber Pegs	Deep	Sawtooth	Moment Frame	Asymmetric	0.00465	0.0781
19.2767	8	3.63619	0.17284	741.462	8473248764.29823	0.0417	0.03502	68288.7	5.13358	0.27916	1.36042	0.83736	Timber Pegs	Pile	Hip	Shear Wall	Asymmetric	0.00369	0.03294
70.341	8	2.83529	0.46324	681.18	14131864714.58227	0.06404	0.02857	44124	2.63471	0.2094	3.39462	0.41793	Steel Joints	Pile	Sawtooth	Moment Frame	Asymmetric	0.00253	0.02
74.593	18	2.58351	0.20373	437.179	15061375482.40516	0.06849	0.03431	35067.3	3.6511	0.54021	3.26062	0.36937	Timber Pegs	Pile	Sawtooth	Hybrid System	Asymmetric	0.00805	0.13636
44.0943	14	3.69628	0.3165	406.432	14558754813.80587	0.06632	0.03853	47649.7	7.80756	0.23952	2.11961	0.52289	Steel Joints	Shallow	Gable	Moment Frame	Cross-Braced	0.00292	0.0396
52.4377	12	2.73109	0.4233	467.424	11728272956.0003	0.05348	0.01171	49783.4	7.55575	0.14584	1.90596	0.72209	Hybrid Connectors	Pile	Gable	Moment Frame	Cross-Braced	0.00239	0.02625
63.5367	7	3.43772	0.23596	447.239	12271651268.6445	0.02963	0.02033	35356.3	7.05067	0.32531	2.96141	0.30783	Steel Joints	Deep	Gable	Shear Wall	Cross-Braced	0.00571	0.04702
22.2387	15	3.00796	0.29205	690.055	9938209551.87751	0.06144	0.01684	50100.4	6.45385	0.47982	2.34993	0.74913	Hybrid Connectors	Deep	Hip	Moment Frame	Symmetric	0.0059	0.09799
45.1796	7	2.68972	0.46707	622.803	9382837915.35029	0.01276	0.0175	21875.7	2.09592	0.25424	2.71185	0.55887	Hybrid Connectors	Shallow	Sawtooth	Shear Wall	Cross-Braced	0.00547	0.04578
37.9064	7	3.12172	0.56896	610.38	14584009399.13076	0.06587	0.03013	30017.7	4.26851	0.40863	2.14575	0.29856	Steel Joints	Shallow	Sawtooth	Moment Frame	Asymmetric	0.00317	0.02689
20.2462	3	2.52221	0.36462	501.147	14386753284.35864	0.06462	0.0396	63493.1	6.09532	0.21732	2.45004	0.67023	Timber Pegs	Deep	Hip	Shear Wall	Asymmetric	0.00275	0.01049
35.7274	16	3.76157	0.10499	461.843	14218878627.49514	0.0569	0.02091	26884.1	2.83237	0.44587	1.16203	0.63974	Timber Pegs	Pile	Sawtooth	Moment Frame	Cross-Braced	0.00631	0.09559
14.7721	18	3.27025	0.26923	482.619	11706874451.18108	0.01685	0.04298	24037.5	1.23152	0.4178	0.69389	0.63565	Steel Joints	Pile	Gable	Moment Frame	Symmetric	0.00303	0.05307
11.8068	9	2.70874	0.29932	560.111	14916062086.75647	0.07981	0.0457	33677.3	3.92669	0.42442	1.74573	0.72835	Timber Pegs	Deep	Hip	Moment Frame	Asymmetric	0.00271	0.02728
19.4616	6	2.85547	0.26959	696.057	15409856554.80652	0.06295	0.02402	39118.2	3.97599	0.40525	2.13052	0.32686	Hybrid Connectors	Shallow	Hip	Moment Frame	Symmetric	0.00495	0.02826
77.4181	18	3.17196	0.31813	501.807	10626754757.22756	0.06144	0.03725	36355.7	1.4557	0.13597	3.6711	0.68825	Hybrid Connectors	Deep	Sawtooth	Hybrid System	Asymmetric	0.00291	0.04905
48.4671	2	2.7833	0.41633	679.445	9797555934.24285	0.01448	0.01468	39349.4	3.24431	0.5384	1.94879	0.82111	Timber Pegs	Shallow	Gable	Hybrid System	Symmetric	0.00909	0.02121
77.6076	19	2.9029	0.16056	596.605	11714104246.20787	0.03791	0.03976	24094.3	7.4211	0.37216	2.01872	0.57122	Timber Pegs	Pile	Sawtooth	Shear Wall	Symmetric	0.00694	0.15685
40.2749	16	3.30158	0.23632	754.176	9434610853.39674	0.01603	0.0166	25750.7	2.75208	0.26031	2.86191	0.54022	Hybrid Connectors	Pile	Sawtooth	Hybrid System	Symmetric	0.00603	0.11944
31.8271	6	3.74891	0.35382	493.166	15072023081.11918	0.03527	0.0375	30329.3	4.98412	0.14478	1.22375	0.75845	Steel Joints	Deep	Hip	Hybrid System	Asymmetric	0.00102	0.00771
45.4299	8	3.10276	0.25779	580.343	10703924000.62216	0.04993	0.02688	41129.5	4.41517	0.48097	3.55074	0.30237	Timber Pegs	Pile	Hip	Shear Wall	Asymmetric	0.00866	0.07459
40.7658	19	3.57546	0.59554	438.666	12609374292.32462	0.07152	0.04714	36833.4	7.03488	0.32998	1.99674	0.43861	Timber Pegs	Deep	Flat	Hybrid System	Cross-Braced	0.00555	0.13627
17.3965	7	3.81503	0.31572	534.061	12757755967.257	0.02981	0.02858	66436.8	5.57485	0.13101	3.75775	0.79765	Steel Joints	Deep	Sawtooth	Shear Wall	Symmetric	0.00162	0.01038
54.8578	6	2.82445	0.5349	602.752	12119903042.76717	0.05364	0.01124	49158.7	2.10901	0.55678	1.44944	0.54984	Hybrid Connectors	Shallow	Flat	Hybrid System	Symmetric	0.00886	0.06637
25.1227	11	3.71079	0.54825	693.096	9252205675.38479	0.02153	0.02923	52420.6	2.00008	0.10835	2.12957	0.78831	Steel Joints	Deep	Sawtooth	Shear Wall	Asymmetric	0.00438	0.04951
53.3712	16	3.6361	0.518	479.231	15928005120.74697	0.03478	0.04182	51438.5	4.90241	0.33832	3.22356	0.37631	Steel Joints	Deep	Flat	Shear Wall	Symmetric	0.00315	0.0639
55.5141	11	3.03541	0.12345	487.237	9380825833.92904	0.07631	0.03588	40920.4	1.32526	0.38582	2.44574	0.4727	Steel Joints	Pile	Sawtooth	Hybrid System	Symmetric	0.00891	0.09698
20.6417	17	3.98428	0.57387	652.631	14012058884.56728	0.06233	0.04865	78731.4	3.75472	0.59944	2.81436	0.77653	Timber Pegs	Shallow	Hip	Shear Wall	Asymmetric	0.00354	0.07191
14.2945	13	2.89386	0.16437	552.983	14330902992.44127	0.04821	0.04373	17426.4	3.79308	0.1275	1.48244	0.31445	Hybrid Connectors	Shallow	Hip	Moment Frame	Asymmetric	0.00042	0.00581
64.6533	19	2.8822	0.1172	592.838	9161309666.89018	0.02762	0.03106	29029.5	2.37433	0.38746	1.64961	0.82634	Hybrid Connectors	Shallow	Flat	Hybrid System	Asymmetric	0.00683	0.13654
42.186	2	3.65839	0.30718	734.454	15465308092.39904	0.03658	0.01826	33502.6	3.10709	0.31219	2.27665	0.4169	Timber Pegs	Pile	Flat	Moment Frame	Asymmetric	0.00551	0.01018
14.0715	17	3.15199	0.19732	599.633	11902070101.02183	0.02097	0.01015	72284.4	3.30964	0.19141	1.20868	0.88089	Steel Joints	Shallow	Flat	Hybrid System	Asymmetric	0.00445	0.0895
79.6406	7	2.99619	0.1921	661	13031063668.54149	0.03474	0.04922	74726.5	1.08231	0.56822	0.94207	0.77941	Timber Pegs	Pile	Gable	Hybrid System	Asymmetric	0.01158	0.07863
14.0446	4	2.76799	0.24391	662.71	13137488448.27837	0.02054	0.04753	69996.7	6.64124	0.48496	3.45331	0.51891	Steel Joints	Shallow	Flat	Shear Wall	Symmetric	0.00301	0.01309
58.6525	3	3.648	0.2242	721.445	12039641004.7384	0.06567	0.02097	42101.8	7.70212	0.47738	3.21199	0.71957	Steel Joints	Deep	Flat	Shear Wall	Asymmetric	0.0092	0.0264
78.8575	3	3.67948	0.4424	655.256	9136176352.96923	0.01565	0.03553	74450.6	3.02487	0.54455	3.7622	0.58868	Steel Joints	Shallow	Flat	Shear Wall	Cross-Braced	0.0125	0.04281
26.7426	14	3.34985	0.19339	425.924	14014026863.1304	0.02326	0.03917	21403	1.7839	0.44877	2.55293	0.79727	Steel Joints	Pile	Gable	Hybrid System	Symmetric	0.00251	0.03492
19.9575	10	3.93597	0.37156	536.869	12654286680.98794	0.05838	0.03312	57408.3	7.67487	0.32871	1.97093	0.56268	Timber Pegs	Pile	Gable	Shear Wall	Cross-Braced	0.00262	0.02983
18.4969	17	2.97724	0.59321	795.726	8949444922.05907	0.07318	0.04372	75919.5	6.18386	0.26535	0.86057	0.8916	Steel Joints	Deep	Sawtooth	Moment Frame	Asymmetric	0.00526	0.11423
31.2293	6	2.82943	0.31619	478.604	13602575749.06887	0.07752	0.01311	64068.5	7.238	0.43727	3.47664	0.29345	Timber Pegs	Deep	Hip	Moment Frame	Asymmetric	0.00485	0.03691
17.0732	8	3.5162	0.42094	634.692	13622106086.45192	0.06852	0.04586	33061.4	3.52613	0.38155	2.09691	0.67353	Steel Joints	Pile	Flat	Hybrid System	Symmetric	0.00253	0.01981
58.4513	14	3.63761	0.58469	737.176	12387891568.76732	0.0248	0.02568	61637.9	4.38844	0.34858	2.46397	0.37196	Timber Pegs	Shallow	Flat	Hybrid System	Asymmetric	0.00632	0.08311
14.3604	14	2.83736	0.16882	634.623	8724390482.33254	0.03	0.02923	34159.6	7.51168	0.37398	1.59733	0.33386	Hybrid Connectors	Deep	Hip	Shear Wall	Symmetric	0.00319	0.04095
45.6596	8	2.61492	0.3093	548.908	10821152249.09383	0.07095	0.02779	22252.8	4.21687	0.41044	2.33356	0.48578	Timber Pegs	Deep	Sawtooth	Moment Frame	Symmetric	0.00428	0.04213
79.7688	11	3.71577	0.5251	432.091	8407392861.01361	0.07225	0.03125	61619.4	5.70467	0.58279	3.23613	0.45722	Hybrid Connectors	Shallow	Sawtooth	Shear Wall	Asymmetric	0.0136	0.14958
66.9779	16	3.96475	0.56615	544.666	11820768150.61113	0.05485	0.03393	26649.7	5.93359	0.46424	2.99291	0.23243	Timber Pegs	Pile	Flat	Shear Wall	Symmetric	0.00622	0.10095
53.0654	7	3.46701	0.40062	472.827	15251577055.15235	0.03195	0.03841	22219.2	6.8598	0.14704	3.96123	0.49941	Hybrid Connectors	Deep	Hip	Shear Wall	Symmetric	0.00227	0.01574
31.4378	6	2.9168	0.17171	784.345	8018023860.90339	0.02568	0.031	50864.4	7.82625	0.30672	2.23477	0.86634	Timber Pegs	Deep	Flat	Shear Wall	Symmetric	0.00575	0.04265
53.6727	3	3.99501	0.55074	686.013	10133109224.3393	0.06966	0.03739	55340.6	3.3443	0.42303	2.35395	0.52681	Steel Joints	Pile	Flat	Moment Frame	Asymmetric	0.00601	0.02328
46.8929	16	3.8399	0.18722	699.753	14398872809.18468	0.02437	0.02353	18318.7	2.73216	0.14661	0.68454	0.41127	Hybrid Connectors	Shallow	Flat	Shear Wall	Symmetric	0.00326	0.06265
39.8258	17	3.27007	0.27644	574.388	8078886670.57285	0.05633	0.04747	15290.5	1.54394	0.56299	1.86284	0.86435	Steel Joints	Shallow	Hip	Moment Frame	Cross-Braced	0.00922	0.19269
19.1497	10	3.73798	0.28775	443.986	8081387496.36805	0.07776	0.01258	72334.6	6.99576	0.09236	3.72737	0.55401	Hybrid Connectors	Deep	Hip	Moment Frame	Symmetric	0.00274	0.0315
72.0623	8	3.72373	0.32365	506.687	12886548688.75519	0.05937	0.03182	22491.4	3.04876	0.38604	1.72667	0.40097	Steel Joints	Pile	Sawtooth	Hybrid System	Symmetric	0.00513	0.04557
41.4849	5	3.9022	0.49508	503.884	14313598054.38868	0.02804	0.0135	52953.4	1.34729	0.58676	3.18139	0.74809	Steel Joints	Shallow	Hip	Shear Wall	Asymmetric	0.00543	0.03226
23.6236	4	3.76139	0.50107	594.712	14212043339.73336	0.02978	0.02771	76980.5	7.05689	0.45033	3.9216	0.35653	Timber Pegs	Pile	Hip	Hybrid System	Symmetric	0.00354	0.01296
35.7431	12	3.46552	0.45983	584.392	14236624165.9943	0.0165	0.0203	48274.2	4.56937	0.42249	0.94397	0.37342	Steel Joints	Deep	Hip	Hybrid System	Asymmetric	0.00388	0.04301
38.9891	2	3.41396	0.11106	573.363	10888050758.54132	0.05804	0.04748	24086.9	6.86819	0.59858	1.66898	0.42703	Hybrid Connectors	Shallow	Gable	Hybrid System	Symmetric	0.00716	0.01683
67.9276	7	3.20104	0.38242	598.391	15061793154.19567	0.04629	0.01052	40576.5	4.88137	0.48549	2.16031	0.47634	Hybrid Connectors	Pile	Sawtooth	Moment Frame	Cross-Braced	0.00714	0.05166
61.353	12	3.43973	0.47375	794.809	8102684811.1739	0.02445	0.02565	55562.7	3.19611	0.58366	1.33081	0.60802	Hybrid Connectors	Pile	Hip	Shear Wall	Asymmetric	0.011	0.14456
63.8513	2	3.69282	0.32231	519.341	10497509894.1784	0.02594	0.04128	64584.6	1.90847	0.43439	0.54353	0.5607	Timber Pegs	Deep	Flat	Hybrid System	Cross-Braced	0.00911	0.0221
10.7722	8	3.95356	0.57247	646.108	10697501558.68312	0.01063	0.01754	54451	4.06013	0.416	2.14011	0.72061	Timber Pegs	Shallow	Gable	Moment Frame	Symmetric	0.00169	0.01531
39.1308	7	3.20093	0.51191	495.803	9324569006.55633	0.07849	0.04262	17230.5	1.18584	0.46941	2.37816	0.70202	Hybrid Connectors	Deep	Gable	Hybrid System	Cross-Braced	0.00642	0.05493
43.6941	15	3.36048	0.41908	586.643	10689807783.93679	0.06796	0.04439	24301.7	5.21722	0.15381	2.68902	0.23189	Steel Joints	Deep	Sawtooth	Moment Frame	Symmetric	0.0045	0.072
11.3435	3	3.16721	0.13121	480.02	12687073040.41687	0.03759	0.03832	39167.1	3.99365	0.49318	3.39525	0.29373	Timber Pegs	Shallow	Gable	Moment Frame	Symmetric	0.00383	0.01167
28.1869	5	3.50273	0.42617	623.277	12162234501.57906	0.07623	0.01836	60871.4	1.99067	0.58358	1.38565	0.35063	Steel Joints	Pile	Gable	Moment Frame	Symmetric	0.0049	0.02433
63.2203	12	3.44488	0.55579	506.005	10555418868.67632	0.0574	0.02088	52981.3	4.71164	0.3864	0.71363	0.61836	Timber Pegs	Pile	Sawtooth	Moment Frame	Symmetric	0.0085	0.09717
19.5977	16	2.52675	0.28972	414.716	13994620109.45964	0.0626	0.01668	17905.2	6.60637	0.0568	0.81442	0.82669	Timber Pegs	Pile	Hip	Shear Wall	Symmetric	0.00307	0.04488
47.4717	19	3.31174	0.51907	726.108	13718324627.50246	0.0576	0.01736	66797.6	7.8236	0.08965	2.24093	0.42743	Timber Pegs	Shallow	Sawtooth	Moment Frame	Symmetric	0.00231	0.04049
25.0641	2	2.63273	0.25658	451.302	10245571816.64352	0.06298	0.01146	54333.1	4.69151	0.17909	3.72783	0.87462	Timber Pegs	Deep	Flat	Hybrid System	Asymmetric	0.0046	0.00928
10.8484	4	2.53958	0.38505	547.216	10585827142.22334	0.02197	0.04429	72664.8	1.90686	0.3201	3.93774	0.321	Hybrid Connectors	Pile	Hip	Shear Wall	Symmetric	0.00141	0.0057
26.8841	4	3.6868	0.42421	590.871	10300161589.05702	0.04937	0.03114	42147.5	6.67494	0.27757	1.21768	0.84731	Timber Pegs	Pile	Hip	Hybrid System	Symmetric	0.00316	0.01332
78.3112	8	2.88797	0.439	572.992	9030809332.08972	0.06946	0.02311	46863.1	5.87052	0.58857	1.03189	0.7607	Timber Pegs	Shallow	Gable	Shear Wall	Symmetric	0.01456	0.1324
66.1076	2	3.01098	0.54127	690.266	14022253143.68684	0.01137	0.02158	41360.8	7.6778	0.57007	1.73715	0.47232	Hybrid Connectors	Shallow	Hip	Hybrid System	Cross-Braced	0.00969	0.02332
77.1704	12	2.59613	0.21731	638.711	8370212084.12199	0.01864	0.03179	61959.5	4.74649	0.266	2.12361	0.34442	Hybrid Connectors	Deep	Gable	Hybrid System	Cross-Braced	0.007	0.08223
44.1498	7	2.76925	0.23118	518.148	9204643952.82738	0.02719	0.02307	63888.5	3.49973	0.48687	3.32823	0.47391	Hybrid Connectors	Deep	Hip	Moment Frame	Asymmetric	0.00766	0.06454
17.6815	4	3.64841	0.45202	420.681	8842436141.98278	0.03063	0.04455	62010.8	7.73988	0.4	3.21112	0.34962	Hybrid Connectors	Pile	Sawtooth	Hybrid System	Cross-Braced	0.00199	0.00759
48.3572	3	3.2403	0.1886	707.038	14602711804.19468	0.02279	0.01844	33954	4.76911	0.18372	3.72933	0.59281	Steel Joints	Pile	Gable	Shear Wall	Asymmetric	0.00295	0.01145
41.8064	19	3.821	0.33214	541.011	8352068123.09401	0.0537	0.04529	56342	1.11134	0.56215	3.50335	0.60237	Hybrid Connectors	Shallow	Sawtooth	Hybrid System	Symmetric	0.00786	0.15148
69.105	13	3.09586	0.11002	755.89	13317018319.33247	0.03058	0.03656	37004.3	4.31568	0.19273	2.03577	0.73773	Hybrid Connectors	Deep	Gable	Moment Frame	Symmetric	0.00569	0.09128
16.8658	11	2.90305	0.17049	558.023	8355796787.28643	0.02107	0.04827	69223	1.01665	0.52869	0.56658	0.56951	Hybrid Connectors	Pile	Gable	Moment Frame	Asymmetric	0.00284	0.03053
44.1769	6	3.0214	0.43942	687.063	14291547231.37439	0.07341	0.0106	18582.6	6.16395	0.4007	1.32806	0.4416	Steel Joints	Shallow	Gable	Shear Wall	Asymmetric	0.00319	0.02451
20.5034	10	3.56916	0.47373	775.826	15301712691.14999	0.05865	0.01236	17451.8	4.96162	0.39162	2.63519	0.83812	Hybrid Connectors	Deep	Hip	Hybrid System	Asymmetric	0.00303	0.03733
32.7273	3	3.33251	0.15766	660.461	11894745326.67649	0.02722	0.03004	21611	1.76861	0.51113	2.25523	0.2546	Steel Joints	Deep	Hip	Moment Frame	Symmetric	0.00492	0.01542
61.615	3	3.85629	0.21385	565.396	14436334408.09836	0.03527	0.0465	28153.6	6.69108	0.32187	1.34056	0.76615	Timber Pegs	Deep	Sawtooth	Shear Wall	Cross-Braced	0.00389	0.01247
43.3213	7	3.40325	0.14945	626.96	13651284262.80183	0.06185	0.03923	17446.3	4.75506	0.51936	0.9606	0.4867	Steel Joints	Shallow	Flat	Shear Wall	Symmetric	0.00492	0.03103
36.3122	11	3.23953	0.31671	617.378	14365082337.38774	0.06536	0.03489	19655.1	1.79842	0.35263	1.25604	0.32677	Hybrid Connectors	Deep	Sawtooth	Moment Frame	Asymmetric	0.00595	0.06548
37.6133	19	3.67863	0.16306	633.928	14134201596.20791	0.02235	0.01126	34893.7	2.12008	0.59156	1.40911	0.28425	Steel Joints	Shallow	Flat	Shear Wall	Symmetric	0.00572	0.11043
42.1613	13	3.9213	0.31865	458.728	9642943069.90986	0.07556	0.02417	21486.4	6.75473	0.41296	3.53552	0.35454	Steel Joints	Shallow	Gable	Hybrid System	Symmetric	0.0046	0.06459
64.9512	5	3.03377	0.46605	679.404	11996472081.23832	0.06497	0.02383	67134.8	3.48841	0.25573	2.98592	0.28537	Steel Joints	Shallow	Flat	Hybrid System	Symmetric	0.00348	0.01662
72.4459	18	2.87481	0.44169	458.017	15683313497.01108	0.06998	0.03168	18501.4	6.74767	0.46985	2.43316	0.52125	Steel Joints	Deep	Flat	Hybrid System	Cross-Braced	0.00526	0.10325
76.8734	16	3.42433	0.24023	405.847	10748263556.65193	0.02007	0.02031	74015.4	1.48652	0.33044	0.57329	0.44478	Steel Joints	Pile	Gable	Shear Wall	Cross-Braced	0.00705	0.13174
65.0832	7	3.24831	0.43688	649.912	15763896725.09652	0.02004	0.02069	71604.6	2.70701	0.49331	3.37419	0.44961	Steel Joints	Pile	Sawtooth	Shear Wall	Symmetric	0.00816	0.05989
32.0785	17	3.98378	0.56386	446.765	12665293691.46989	0.03138	0.03483	28545	6.35208	0.5084	2.43362	0.30981	Steel Joints	Shallow	Gable	Hybrid System	Symmetric	0.00631	0.10651
58.1694	18	3.19354	0.27376	708.165	11692891341.32622	0.01453	0.04778	19649.3	5.49191	0.3893	2.69569	0.66182	Steel Joints	Shallow	Gable	Hybrid System	Asymmetric	0.00599	0.12064
40.6322	4	2.6115	0.26456	746.386	13262059720.20962	0.01637	0.03641	21859.8	3.14777	0.5297	0.72976	0.62546	Timber Pegs	Pile	Flat	Moment Frame	Symmetric	0.00685	0.02499
27.8269	11	3.96605	0.38572	777.895	14526713369.42155	0.02002	0.03673	51340.7	7.55219	0.27188	3.35198	0.8876	Timber Pegs	Deep	Gable	Hybrid System	Cross-Braced	0.00423	0.04824
68.861	6	3.76538	0.22275	665.791	11153665238.80599	0.05987	0.04945	54059.5	2.47746	0.08156	3.4121	0.31735	Hybrid Connectors	Pile	Sawtooth	Shear Wall	Cross-Braced	0.00314	0.02094
12.6898	15	2.76738	0.42579	592.806	8263633400.9171	0.01212	0.01614	35512.9	6.94846	0.41446	3.5917	0.78381	Hybrid Connectors	Pile	Flat	Moment Frame	Symmetric	0.00314	0.04873
73.1233	14	3.85691	0.51613	540.912	13670450383.76329	0.01583	0.01135	34294.2	5.87021	0.47045	2.34831	0.22371	Hybrid Connectors	Deep	Sawtooth	Shear Wall	Cross-Braced	0.00659	0.09581
42.3034	7	3.011	0.32966	596.37	15649334275.97908	0.07609	0.03982	49547.6	1.84782	0.09004	1.87916	0.25132	Hybrid Connectors	Shallow	Gable	Shear Wall	Cross-Braced	0.00175	0.01516
54.6041	13	3.06567	0.43975	476.141	12999893202.2107	0.01586	0.02755	34865.8	4.88581	0.474	0.75566	0.65364	Hybrid Connectors	Pile	Sawtooth	Hybrid System	Cross-Braced	0.006	0.09934
56.1548	9	3.85959	0.42594	539.369	9507315828.36379	0.04762	0.02715	75730.8	7.50935	0.40154	1.1786	0.48453	Hybrid Connectors	Shallow	Sawtooth	Moment Frame	Symmetric	0.00872	0.09666
72.6582	6	3.29517	0.11933	687.172	9985940257.44888	0.05498	0.01901	39871.1	5.33227	0.11403	1.28949	0.36135	Timber Pegs	Deep	Gable	Shear Wall	Asymmetric	0.00416	0.02348
54.5669	16	2.70664	0.19171	486.969	15278005749.051	0.0771	0.03027	29287.9	4.70165	0.34697	0.71941	0.20193	Timber Pegs	Deep	Hip	Shear Wall	Cross-Braced	0.00373	0.06069
52.9753	17	3.05358	0.54677	505.627	8108496764.83576	0.07299	0.02769	24487.7	3.56426	0.10981	1.04031	0.6642	Timber Pegs	Deep	Sawtooth	Hybrid System	Asymmetric	0.00212	0.04277
14.6656	2	3.58315	0.56945	699.731	12389973323.70734	0.04085	0.02382	56061	6.52152	0.22689	3.60381	0.50859	Steel Joints	Deep	Hip	Shear Wall	Symmetric	0.00265	0.00685
46.2886	17	2.76128	0.49022	471.134	9269421161.55165	0.07595	0.02771	36233	7.39141	0.49219	2.40891	0.31955	Steel Joints	Deep	Gable	Shear Wall	Asymmetric	0.00835	0.14154
20.5118	6	3.38535	0.56062	498.355	10262115481.73664	0.04026	0.02535	27271.7	6.27322	0.10543	3.17572	0.88056	Hybrid Connectors	Shallow	Hip	Hybrid System	Asymmetric	0.00378	0.02855
61.6204	4	3.54291	0.25307	407.019	10455853195.94608	0.05689	0.0476	32928	6.07675	0.30266	1.46258	0.44559	Timber Pegs	Deep	Hip	Hybrid System	Asymmetric	0.00731	0.03497
45.8555	16	3.01578	0.22386	688.021	9754261981.90662	0.02817	0.04921	35012.3	2.34743	0.38314	0.97109	0.41214	Hybrid Connectors	Shallow	Hip	Hybrid System	Symmetric	0.00746	0.15431
57.6159	14	3.54082	0.29215	647.161	14338816501.64924	0.05457	0.0436	55679.2	6.8379	0.56728	1.80639	0.55722	Timber Pegs	Deep	Hip	Shear Wall	Symmetric	0.00709	0.09304
12.9171	17	3.82631	0.12767	677.754	10657673391.83007	0.04767	0.04962	26354.3	1.28487	0.4555	3.27545	0.39404	Timber Pegs	Shallow	Sawtooth	Moment Frame	Symmetric	0.00475	0.08535
15.9354	12	3.20818	0.50494	485.731	10763879930.1243	0.05248	0.02063	62632.2	6.30153	0.12659	1.54066	0.39093	Hybrid Connectors	Deep	Sawtooth	Shear Wall	Symmetric	0.00227	0.02966
60.1426	3	3.07436	0.59209	674.951	11624054509.54767	0.05779	0.04372	34817.3	2.47609	0.58288	1.21587	0.8764	Hybrid Connectors	Deep	Flat	Moment Frame	Cross-Braced	0.00769	0.02697
15.0459	7	2.87674	0.51201	638.551	15218362309.92338	0.02214	0.02627	46740.1	4.41083	0.31288	0.57839	0.3828	Steel Joints	Shallow	Hip	Shear Wall	Symmetric	0.00236	0.0192
14.988	7	3.40631	0.37749	546.449	13505384256.21346	0.03109	0.03985	57564.5	5.86664	0.25334	2.68404	0.62383	Timber Pegs	Pile	Gable	Shear Wall	Asymmetric	0.00207	0.01832
10.8476	15	3.81978	0.24764	575.13	8493997633.34222	0.06154	0.01806	50335.3	6.31355	0.12079	2.02538	0.22621	Steel Joints	Deep	Sawtooth	Moment Frame	Asymmetric	0.00198	0.03677
76.9551	12	2.98699	0.19885	627.168	8314095368.29259	0.02147	0.04248	58045.2	7.21659	0.56342	1.40565	0.30804	Steel Joints	Shallow	Hip	Shear Wall	Symmetric	0.01466	0.16226
61.6256	9	3.09435	0.28203	597.317	12531113836.6162	0.0341	0.01334	35968.7	2.97815	0.37241	2.31914	0.21546	Steel Joints	Shallow	Gable	Shear Wall	Cross-Braced	0.00687	0.06772
34.7276	9	3.10994	0.43348	656.731	15096484493.81766	0.05665	0.02082	77624.2	2.57024	0.59339	2.95218	0.57413	Steel Joints	Pile	Flat	Shear Wall	Cross-Braced	0.00412	0.03938
30.7575	2	3.34122	0.32353	472.392	10586011808.00473	0.07564	0.04288	44834.3	7.97372	0.14563	1.36613	0.54412	Timber Pegs	Deep	Gable	Shear Wall	Symmetric	0.00231	0.00599
34.4792	8	2.84261	0.56703	616.284	9982174631.21735	0.01527	0.03989	35925.7	2.45291	0.35021	2.6307	0.43165	Timber Pegs	Pile	Gable	Shear Wall	Cross-Braced	0.0052	0.04458
64.2258	7	3.73332	0.52711	580.112	13985528362.50463	0.04616	0.03005	34265.6	5.65837	0.11044	1.41054	0.6902	Steel Joints	Shallow	Hip	Moment Frame	Asymmetric	0.00159	0.01309
56.2959	9	2.9434	0.1512	584.408	12816730931.75862	0.01573	0.03691	17775.2	7.66921	0.33835	3.95331	0.63806	Timber Pegs	Deep	Sawtooth	Shear Wall	Cross-Braced	0.0062	0.0566
22.9637	9	3.55804	0.16576	587.753	12520218738.85444	0.03654	0.01742	59512.4	7.27589	0.53939	3.06337	0.62024	Steel Joints	Pile	Gable	Moment Frame	Cross-Braced	0.00307	0.03169
22.1877	15	3.26982	0.43812	752.589	9194409593.14833	0.02228	0.03671	32063.5	4.10284	0.11013	2.6093	0.43538	Hybrid Connectors	Deep	Gable	Shear Wall	Symmetric	0.00403	0.05939
16.8877	19	3.37885	0.21538	727.451	9407690549.28789	0.05546	0.01032	77330.5	5.46307	0.19831	1.10316	0.429	Steel Joints	Shallow	Flat	Hybrid System	Asymmetric	0.00248	0.05389
56.2212	17	2.76941	0.49551	651.828	10254302207.3922	0.06305	0.04333	28678.9	4.70367	0.42532	2.55238	0.81141	Hybrid Connectors	Pile	Sawtooth	Shear Wall	Cross-Braced	0.00632	0.1341
63.5061	10	3.60253	0.39568	686.595	9654711477.4555	0.02731	0.03065	49416.9	3.42659	0.09196	3.3016	0.58078	Steel Joints	Shallow	Sawtooth	Hybrid System	Cross-Braced	0.0041	0.03718
28.5532	16	2.78293	0.21492	417.121	15771557960.37149	0.0599	0.04776	62805.6	2.01095	0.29969	3.07988	0.39056	Steel Joints	Shallow	Sawtooth	Moment Frame	Asymmetric	0.00351	0.06185
11.4662	11	2.67021	0.33934	697.597	8148888130.84926	0.04128	0.02913	71557.5	6.62376	0.23318	3.22309	0.58025	Timber Pegs	Pile	Sawtooth	Shear Wall	Cross-Braced	0.00153	0.02169
15.752	17	3.32002	0.30304	594.466	13008450707.43459	0.02985	0.02732	25170	1.63309	0.51098	1.6123	0.38674	Hybrid Connectors	Pile	Sawtooth	Hybrid System	Asymmetric	0.00475	0.0778
77.7502	5	3.56395	0.53658	527.099	12140790599.0035	0.04664	0.028	79051.1	5.26739	0.07699	1.64892	0.32971	Timber Pegs	Pile	Flat	Hybrid System	Cross-Braced	0.003	0.01461
30.6811	14	2.57505	0.11608	455.911	10586009887.18749	0.03658	0.02439	73938.7	5.16058	0.52487	2.38609	0.39752	Steel Joints	Shallow	Sawtooth	Hybrid System	Symmetric	0.00419	0.06388
63.8456	6	2.60409	0.54792	430.084	15100709696.8318	0.0261	0.01667	77585.2	3.34377	0.437	1.4753	0.64022	Hybrid Connectors	Deep	Sawtooth	Shear Wall	Cross-Braced	0.00745	0.05584
53.7264	8	3.70402	0.42604	417.954	13361300620.31426	0.06298	0.04368	70423.6	1.94786	0.21345	0.89555	0.56109	Steel Joints	Deep	Hip	Shear Wall	Cross-Braced	0.00259	0.02335
36.7358	10	3.71355	0.46877	464.718	15986834810.58581	0.06583	0.02556	72048.5	6.59746	0.15877	2.11393	0.31515	Hybrid Connectors	Deep	Flat	Hybrid System	Cross-Braced	0.00471	0.05202
24.3981	9	2.86796	0.1013	412.058	9349247674.61188	0.06602	0.03116	53923.9	4.23347	0.5726	0.50673	0.83554	Hybrid Connectors	Deep	Flat	Moment Frame	Asymmetric	0.00526	0.04425
18.4971	17	3.42284	0.41412	693.057	8702942686.94263	0.03675	0.0108	69945.2	6.07691	0.35465	3.16265	0.54881	Steel Joints	Deep	Sawtooth	Hybrid System	Asymmetric	0.00467	0.10208
53.0509	7	3.16477	0.39424	499.446	9115178139.73075	0.02187	0.01241	49710.9	1.1154	0.23963	3.1239	0.75561	Steel Joints	Deep	Gable	Moment Frame	Symmetric	0.00507	0.03687
64.2244	17	3.44904	0.3686	547.496	10154327740.67677	0.06883	0.03389	49984.1	1.52152	0.07446	2.43171	0.43148	Timber Pegs	Pile	Hip	Shear Wall	Symmetric	0.00191	0.03257
55.0733	7	3.79432	0.49293	729.086	11334295932.54365	0.03305	0.04517	51567.7	2.23093	0.14118	3.11667	0.87029	Timber Pegs	Deep	Hip	Shear Wall	Symmetric	0.00463	0.03454
47.1212	15	2.61978	0.37794	445.863	14900826280.01554	0.06236	0.02974	79760.7	1.79687	0.37899	2.68585	0.72647	Steel Joints	Shallow	Gable	Shear Wall	Symmetric	0.00399	0.0637
12.9366	2	3.66698	0.52855	734.238	10268734130.63109	0.06722	0.0166	21785.7	2.34195	0.33221	2.94109	0.51815	Timber Pegs	Shallow	Sawtooth	Moment Frame	Symmetric	0.00372	0.00807
77.7942	10	3.23954	0.21632	655.816	15321946480.22146	0.06377	0.01465	67364.6	5.80542	0.46669	0.7263	0.8316	Timber Pegs	Deep	Sawtooth	Shear Wall	Asymmetric	0.00655	0.07703
65.91	14	3.34619	0.50299	536.812	11703261507.23773	0.03729	0.04599	32765.3	1.32898	0.50916	3.58443	0.70223	Steel Joints	Shallow	Flat	Hybrid System	Symmetric	0.00764	0.13332
30.4975	18	3.4809	0.18966	447.123	13176560148.31186	0.07566	0.03807	38479.8	1.26506	0.26845	2.75376	0.50137	Hybrid Connectors	Shallow	Sawtooth	Hybrid System	Cross-Braced	0.00331	0.05504
78.5979	12	3.88393	0.50656	436.597	10115261712.4476	0.05621	0.04865	20234.7	1.22156	0.10551	2.63721	0.8819	Steel Joints	Deep	Flat	Hybrid System	Symmetric	0.00517	0.068
52.1317	9	2.58508	0.57023	534.206	9248110528.1883	0.0503	0.01329	37852.3	5.88354	0.48534	1.85534	0.40898	Timber Pegs	Pile	Flat	Shear Wall	Symmetric	0.00879	0.08426
50.7696	6	2.54421	0.26785	456.137	14955655525.26439	0.05885	0.0461	79399.6	4.75295	0.35456	0.59847	0.3796	Steel Joints	Pile	Hip	Hybrid System	Symmetric	0.00312	0.01693
62.3651	11	2.76739	0.36494	507.084	8876049444.16131	0.01313	0.04383	40809.5	3.5917	0.58889	3.65512	0.82626	Steel Joints	Deep	Gable	Moment Frame	Symmetric	0.01248	0.16837
66.8239	8	3.97967	0.42916	421.182	14192170446.13618	0.03734	0.04573	58529.7	5.72926	0.48799	3.94983	0.69516	Hybrid Connectors	Pile	Gable	Moment Frame	Asymmetric	0.00765	0.0576
55.9535	11	3.57261	0.13974	638.003	12647874448.61486	0.07169	0.01023	22846.4	4.87523	0.23099	3.32725	0.44186	Hybrid Connectors	Pile	Flat	Moment Frame	Symmetric	0.00488	0.0508
18.9667	5	3.42196	0.34704	458.11	14889102253.43079	0.02128	0.03968	74962.3	1.05134	0.28567	3.70264	0.36226	Timber Pegs	Deep	Hip	Moment Frame	Asymmetric	0.00232	0.01065
33.6787	10	2.57056	0.28029	702.693	13742547296.78542	0.03901	0.03196	68803.4	6.86985	0.17957	0.92335	0.32463	Timber Pegs	Shallow	Gable	Hybrid System	Symmetric	0.00328	0.03216
74.9659	15	3.81867	0.53623	487.27	10253312816.89233	0.03837	0.03293	40109.1	3.45129	0.3316	0.95036	0.41945	Timber Pegs	Pile	Flat	Moment Frame	Asymmetric	0.00713	0.10377
25.7231	3	3.71914	0.53834	719.191	12595420778.05821	0.03492	0.02877	37650.1	3.79693	0.4409	3.57862	0.28788	Timber Pegs	Deep	Flat	Hybrid System	Symmetric	0.00249	0.00776
36.0517	10	3.4972	0.45039	475.953	8104588956.84358	0.04936	0.03971	43097.4	6.47603	0.38687	0.70127	0.30174	Timber Pegs	Shallow	Gable	Shear Wall	Cross-Braced	0.00735	0.08555
40.2454	2	3.0087	0.42786	688.547	11801746738.97943	0.07973	0.04999	41081.8	2.30964	0.23815	0.82621	0.74364	Steel Joints	Pile	Gable	Hybrid System	Asymmetric	0.00461	0.0085
40.7584	11	2.60576	0.46684	533.23	8688109084.57629	0.02791	0.03842	31773.3	1.0705	0.50281	3.35897	0.24463	Steel Joints	Deep	Gable	Hybrid System	Asymmetric	0.00814	0.1114
52.9058	11	3.37006	0.28299	633.248	11431559982.48264	0.05935	0.03712	79405	7.36187	0.10778	2.44941	0.5075	Timber Pegs	Pile	Hip	Hybrid System	Symmetric	0.002	0.0227
76.0153	4	3.57954	0.30226	415.465	8876894463.98942	0.06306	0.03618	67685.5	4.53835	0.12841	1.87104	0.4835	Hybrid Connectors	Pile	Flat	Hybrid System	Asymmetric	0.00522	0.02384
26.8485	7	2.64136	0.37685	598.098	15643838455.56332	0.05091	0.03781	32415	3.44669	0.27229	2.43707	0.87213	Hybrid Connectors	Deep	Sawtooth	Shear Wall	Asymmetric	0.00208	0.01317
18.5051	7	3.45065	0.56901	459.475	12184543659.26182	0.01682	0.02368	78812.1	6.73332	0.43623	3.57562	0.52588	Timber Pegs	Shallow	Gable	Hybrid System	Asymmetric	0.00431	0.03153
23.8229	3	2.92955	0.462	594.528	15305743882.21314	0.05007	0.02281	16009.5	1.18406	0.4318	3.14996	0.3126	Steel Joints	Deep	Hip	Moment Frame	Cross-Braced	0.00295	0.00796
72.0847	19	3.64637	0.37549	456.544	8178929783.72613	0.07674	0.04137	43463.3	2.41604	0.25159	2.92063	0.26188	Hybrid Connectors	Shallow	Hip	Hybrid System	Symmetric	0.00581	0.10673
55.2068	3	3.30942	0.48521	574.836	13101226271.05518	0.03394	0.01212	52016.5	2.08702	0.43313	3.9191	0.71271	Hybrid Connectors	Deep	Gable	Shear Wall	Cross-Braced	0.00783	0.02536
30.0135	13	2.69356	0.28545	444.248	10455636015.41296	0.05478	0.04037	17443.1	6.16481	0.08332	2.32457	0.30342	Hybrid Connectors	Deep	Gable	Moment Frame	Cross-Braced	0.00106	0.01533
67.1163	6	3.28978	0.46523	487.981	11454631967.72189	0.07716	0.04255	25467.4	3.18461	0.20951	0.52213	0.85659	Hybrid Connectors	Pile	Gable	Moment Frame	Symmetric	0.00589	0.03399
70.2959	8	3.09361	0.30534	638.032	14984699161.71752	0.06586	0.03086	31778.5	6.41035	0.43158	2.00162	0.59145	Steel Joints	Shallow	Gable	Shear Wall	Cross-Braced	0.00515	0.04939
69.256	17	2.77053	0.23983	790.664	15840168758.06996	0.05818	0.04641	61814.8	1.29034	0.15122	0.838	0.48119	Steel Joints	Shallow	Hip	Hybrid System	Cross-Braced	0.00429	0.07117
74.3249	2	3.76227	0.40486	579.674	9971935635.46682	0.07798	0.02892	76083.3	5.25681	0.16699	0.90759	0.67903	Hybrid Connectors	Shallow	Gable	Hybrid System	Asymmetric	0.00339	0.00642
27.6569	2	2.51654	0.44344	674.869	15586026282.82641	0.02194	0.01712	55594.8	3.22755	0.09779	1.39215	0.33925	Steel Joints	Pile	Flat	Hybrid System	Asymmetric	0.00248	0.00513
62.8529	18	2.96819	0.32965	615.77	13509815591.05375	0.06409	0.02446	51573	2.30844	0.25046	1.83479	0.46758	Steel Joints	Deep	Flat	Shear Wall	Symmetric	0.00351	0.07086
42.2378	2	2.51889	0.38275	599.343	15611311314.85816	0.03848	0.04623	49889.3	6.71735	0.50371	2.1856	0.22339	Timber Pegs	Pile	Gable	Shear Wall	Symmetric	0.00661	0.01714
68.9399	14	2.64401	0.44703	425.882	12498935988.96968	0.03523	0.04975	37795.7	3.88575	0.51	1.09437	0.81437	Timber Pegs	Deep	Gable	Moment Frame	Cross-Braced	0.00814	0.12159
60.9943	10	2.94564	0.48386	457.719	15686050279.93176	0.04645	0.02687	68801.4	5.00141	0.5243	1.59102	0.49768	Timber Pegs	Deep	Hip	Hybrid System	Symmetric	0.00485	0.05191
64.3513	16	2.58141	0.54779	753.223	15139643665.17947	0.01236	0.01667	50149.9	1.23159	0.07019	1.46789	0.73118	Timber Pegs	Deep	Flat	Hybrid System	Symmetric	0.00324	0.04783
55.9313	4	3.39495	0.27727	564.066	9028733929.80357	0.03188	0.02145	29956.7	6.54137	0.59642	1.77837	0.8418	Hybrid Connectors	Deep	Flat	Shear Wall	Asymmetric	0.01033	0.04986
22.42	15	2.63029	0.57574	645.733	10486319416.81384	0.02164	0.03213	23894	3.00818	0.32645	0.87797	0.65696	Timber Pegs	Deep	Hip	Shear Wall	Cross-Braced	0.00506	0.0738
48.1519	12	3.55257	0.41864	611.293	9944505532.1001	0.01971	0.03288	79058.3	5.85384	0.53	1.89069	0.46302	Timber Pegs	Pile	Gable	Moment Frame	Asymmetric	0.00769	0.11057
78.9269	13	2.57896	0.49385	551.553	12576794608.40206	0.03361	0.0352	16135.8	6.32332	0.54781	2.44023	0.63367	Steel Joints	Shallow	Sawtooth	Hybrid System	Asymmetric	0.00961	0.15795
75.6172	14	2.58896	0.44988	555.127	14422395452.0474	0.06616	0.04341	75673.6	1.81981	0.33297	0.83932	0.45223	Hybrid Connectors	Deep	Hip	Moment Frame	Asymmetric	0.00589	0.09949
13.0222	14	2.95799	0.20279	622.186	14075291575.09505	0.02408	0.03845	29189.7	3.0713	0.0781	2.3227	0.59712	Steel Joints	Pile	Hip	Moment Frame	Cross-Braced	0.00362	0.05863
21.537	2	3.84486	0.13572	456.457	13813993058.26782	0.0472	0.02043	57740.7	6.06408	0.37861	3.1457	0.50252	Steel Joints	Pile	Sawtooth	Shear Wall	Cross-Braced	0.00375	0.00855
19.221	11	3.46209	0.46314	554.904	11002119005.88469	0.06241	0.0258	34599.6	2.62524	0.23375	0.52884	0.30491	Steel Joints	Pile	Flat	Hybrid System	Cross-Braced	0.00365	0.04342
60.8186	4	3.6552	0.35553	578.79	9117095053.02262	0.02687	0.04359	70887.7	6.93722	0.16372	0.66635	0.74607	Timber Pegs	Pile	Hip	Moment Frame	Asymmetric	0.00542	0.02077
67.245	5	2.71233	0.45111	794.05	9684668429.02879	0.07469	0.03534	50323.9	3.18381	0.15038	2.13266	0.54749	Hybrid Connectors	Pile	Flat	Hybrid System	Symmetric	0.00616	0.0373
24.9458	17	3.75119	0.33842	540.582	13933419677.18666	0.07065	0.01666	24168.8	3.81631	0.3576	3.55472	0.3331	Timber Pegs	Deep	Flat	Shear Wall	Cross-Braced	0.00484	0.08974
45.4097	9	2.51222	0.25612	657.832	9180274712.4765	0.02758	0.02302	32539.3	1.6982	0.10746	3.99226	0.82428	Hybrid Connectors	Shallow	Hip	Moment Frame	Symmetric	0.00494	0.05113
68.8492	17	2.81959	0.24251	454.966	9783573639.46817	0.07927	0.04164	35820.7	2.03373	0.5019	0.82688	0.79725	Steel Joints	Deep	Hip	Hybrid System	Asymmetric	0.00956	0.17063
61.2961	18	3.42414	0.46527	426.193	11396421222.98793	0.05684	0.01688	72585	2.92795	0.17501	0.5642	0.59118	Hybrid Connectors	Deep	Gable	Hybrid System	Cross-Braced	0.0031	0.05475
47.9566	16	3.06287	0.23839	748.617	8576899445.4997	0.03003	0.03764	64838	1.34236	0.35211	1.30069	0.87922	Steel Joints	Shallow	Flat	Hybrid System	Symmetric	0.00542	0.10605
51.3243	17	3.97629	0.45734	692.294	9701536486.16104	0.05767	0.03254	68923.2	2.35123	0.119	2.13615	0.84902	Timber Pegs	Deep	Hip	Shear Wall	Cross-Braced	0.00489	0.08626
45.5852	16	2.54551	0.29198	527	9198145018.72989	0.05664	0.0159	18396.4	3.8626	0.5228	2.50129	0.8279	Steel Joints	Shallow	Flat	Moment Frame	Asymmetric	0.0093	0.18547
30.8284	3	3.9979	0.48545	601.831	15610574263.29472	0.05243	0.03756	52620.8	3.65974	0.43065	3.9072	0.2933	Timber Pegs	Deep	Hip	Moment Frame	Cross-Braced	0.00459	0.01772
49.5515	12	3.43544	0.1714	454.298	9532207084.35911	0.05982	0.01569	79946.5	2.39086	0.16359	3.60962	0.40624	Timber Pegs	Shallow	Hip	Hybrid System	Asymmetric	0.0023	0.03402
58.222	2	3.33806	0.20249	682.864	14894157681.36315	0.02878	0.02594	66038	1.56315	0.44366	2.46735	0.48713	Timber Pegs	Pile	Gable	Moment Frame	Asymmetric	0.00533	0.01014
71.1326	16	2.58927	0.44296	428.132	8918385530.13287	0.07853	0.02234	22846	3.22703	0.0956	1.766	0.78234	Steel Joints	Shallow	Gable	Shear Wall	Symmetric	0.00472	0.09374
54.5404	5	2.90999	0.38012	702.813	14957385058.42006	0.07005	0.0376	59123.2	6.21743	0.47472	1.62454	0.80987	Timber Pegs	Deep	Gable	Hybrid System	Asymmetric	0.00505	0.02797
63.2785	12	3.88699	0.20194	618.735	12795470290.18776	0.0622	0.04129	63446	4.5707	0.31969	2.50419	0.72604	Hybrid Connectors	Deep	Hip	Hybrid System	Asymmetric	0.00617	0.07379
21.205	6	3.03137	0.55141	511.54	14797647385.79694	0.01184	0.01673	48426.1	7.62763	0.1161	3.02473	0.53068	Hybrid Connectors	Shallow	Gable	Shear Wall	Cross-Braced	0.0026	0.01462
42.309	4	3.49248	0.23797	745.03	14938789508.29886	0.05133	0.04248	20119	1.9792	0.35276	2.18583	0.31333	Hybrid Connectors	Pile	Flat	Hybrid System	Asymmetric	0.00342	0.01385
10.6532	14	3.99924	0.31054	794.429	12770988245.33927	0.05945	0.01029	17254.6	2.45123	0.16048	1.5654	0.22464	Hybrid Connectors	Deep	Flat	Moment Frame	Asymmetric	0.00405	0.05417
27.2675	11	2.8946	0.20114	501.74	15341553227.16019	0.06979	0.0312	75957.6	2.9621	0.42002	2.64608	0.68951	Timber Pegs	Pile	Hip	Moment Frame	Asymmetric	0.00282	0.02822
60.8523	12	3.36412	0.29401	722.498	12683586331.87698	0.07623	0.03067	31738.4	1.09101	0.43974	2.4528	0.89591	Hybrid Connectors	Shallow	Gable	Shear Wall	Asymmetric	0.00844	0.1312
79.4267	19	3.54466	0.34582	700.067	13700520623.027	0.07411	0.03495	39632.9	7.60366	0.46846	1.99579	0.44183	Steel Joints	Shallow	Sawtooth	Shear Wall	Symmetric	0.00846	0.19804
16.9425	3	2.74694	0.24762	698.876	11328643817.35066	0.03842	0.01959	66693	4.11755	0.54218	3.11925	0.59811	Hybrid Connectors	Shallow	Hip	Moment Frame	Cross-Braced	0.00232	0.00833
38.1046	8	2.72301	0.48455	782.894	15312541555.7679	0.07276	0.01039	59801.9	4.37155	0.41022	1.48777	0.76741	Hybrid Connectors	Pile	Sawtooth	Hybrid System	Cross-Braced	0.0057	0.04455
66.005	10	3.18446	0.29697	594.647	14593300311.29621	0.01005	0.02819	77956.8	2.105	0.32047	2.19724	0.33054	Steel Joints	Pile	Hip	Shear Wall	Asymmetric	0.00652	0.05941
24.2825	11	3.07872	0.46475	669.667	9333704892.93542	0.0346	0.01286	21034.5	7.10888	0.51982	3.79119	0.78069	Steel Joints	Shallow	Sawtooth	Moment Frame	Symmetric	0.00645	0.07764
48.8559	19	3.57132	0.20354	729.551	12611102801.63759	0.01797	0.04569	60949.8	5.84843	0.54491	3.0299	0.63774	Hybrid Connectors	Shallow	Flat	Moment Frame	Symmetric	0.00744	0.16926
61.315	8	2.60426	0.28852	591.815	15174618632.69557	0.07181	0.01695	20344.9	4.01953	0.47996	1.8579	0.59889	Timber Pegs	Shallow	Sawtooth	Shear Wall	Asymmetric	0.00734	0.07542
53.119	8	3.95825	0.10403	592.572	14344515949.27161	0.07496	0.02701	15010.8	7.1458	0.56834	2.41162	0.7336	Steel Joints	Pile	Gable	Hybrid System	Asymmetric	0.00848	0.08394
23.1617	4	2.52142	0.47932	527.462	15700422245.2906	0.02792	0.02736	22815	7.3382	0.58869	1.91919	0.36866	Timber Pegs	Pile	Sawtooth	Moment Frame	Cross-Braced	0.0026	0.01305
34.8769	13	3.40198	0.41294	712.33	9850413495.58076	0.03571	0.03211	55087.2	1.34636	0.18822	0.89392	0.63035	Timber Pegs	Pile	Sawtooth	Hybrid System	Cross-Braced	0.00196	0.02532
64.8654	8	3.34395	0.50891	674.478	10939677065.04382	0.07887	0.0413	58952.5	1.83527	0.15103	1.67228	0.36826	Hybrid Connectors	Shallow	Flat	Moment Frame	Cross-Braced	0.00265	0.02038
48.7959	18	2.70207	0.32781	580.456	12057535104.14505	0.04962	0.02889	43492.1	1.1934	0.29673	3.51155	0.32567	Timber Pegs	Pile	Gable	Shear Wall	Cross-Braced	0.00626	0.11249
10.3661	2	2.72637	0.49987	567.735	9861353360.21812	0.04479	0.01103	17994.6	5.07211	0.59831	2.11421	0.63635	Timber Pegs	Deep	Gable	Moment Frame	Asymmetric	0.00374	0.00715
63.2694	6	3.68902	0.42379	429.036	11152362041.51055	0.04503	0.04084	56213.9	2.52561	0.09866	2.54623	0.3885	Timber Pegs	Pile	Sawtooth	Hybrid System	Asymmetric	0.00207	0.01517
12.4718	17	3.83134	0.10181	402.6	12300313635.39466	0.05873	0.01329	20578.1	6.9145	0.4416	1.13506	0.70007	Hybrid Connectors	Pile	Hip	Moment Frame	Cross-Braced	0.00168	0.03607
62.2014	16	2.92453	0.22685	611.558	9530713624.01072	0.07682	0.03566	24212.2	4.2614	0.51796	1.74681	0.56014	Steel Joints	Deep	Gable	Moment Frame	Cross-Braced	0.00961	0.15732
24.1736	3	3.15695	0.34695	566.997	10053502549.62064	0.03566	0.04214	48317.4	6.86397	0.59805	3.75222	0.68647	Hybrid Connectors	Pile	Gable	Shear Wall	Asymmetric	0.00659	0.02472
77.0651	10	3.03249	0.40934	718.415	8998739998.47036	0.02209	0.02131	37124.3	4.88924	0.39084	1.59986	0.82413	Steel Joints	Shallow	Hip	Hybrid System	Cross-Braced	0.01094	0.10086
35.7559	8	2.60882	0.1328	617.062	13707051279.08599	0.02295	0.02796	45209	6.57317	0.25905	1.37696	0.29677	Timber Pegs	Deep	Flat	Hybrid System	Asymmetric	0.00497	0.0466
32.8852	5	3.50981	0.45254	774.682	10892415412.28906	0.01143	0.01057	56280	3.60299	0.14157	0.69565	0.24672	Steel Joints	Shallow	Flat	Hybrid System	Cross-Braced	0.00408	0.02268
20.4222	19	3.73779	0.37177	478.456	9762129225.47031	0.04888	0.04216	25400.5	7.61776	0.58997	0.84031	0.47994	Steel Joints	Deep	Flat	Shear Wall	Asymmetric	0.00318	0.06105
31.3923	5	2.95732	0.36289	796.06	12058593193.44762	0.07504	0.03813	73050.6	5.67011	0.55831	2.54676	0.7017	Steel Joints	Pile	Gable	Hybrid System	Symmetric	0.00625	0.03774
71.3655	14	3.98526	0.24602	519.168	8545994445.48198	0.05992	0.01926	51366.2	5.16843	0.49249	2.81011	0.82031	Steel Joints	Deep	Gable	Moment Frame	Asymmetric	0.01158	0.1597
79.7434	2	2.61378	0.39741	656.97	15387252850.54716	0.07951	0.02561	16436.1	3.4665	0.56908	2.74553	0.22436	Timber Pegs	Pile	Hip	Hybrid System	Symmetric	0.00972	0.02072
35.7817	4	3.49269	0.11375	600.741	10355740169.25811	0.07367	0.03781	55849.4	7.56029	0.08347	2.3894	0.75507	Steel Joints	Pile	Hip	Moment Frame	Symmetric	0.00265	0.01256
41.4027	17	3.17234	0.13235	543.831	15091714785.4709	0.04443	0.02433	45106.6	3.36414	0.39732	2.2184	0.25279	Steel Joints	Shallow	Hip	Moment Frame	Cross-Braced	0.00449	0.07907
60.545	5	3.1699	0.46694	455.724	11980960522.59718	0.04406	0.0165	60606.5	6.85102	0.20114	0.75249	0.6064	Timber Pegs	Deep	Sawtooth	Moment Frame	Symmetric	0.00293	0.0182
72.0337	17	3.18647	0.26095	453.934	14801203981.68512	0.05399	0.03074	65962.2	3.83016	0.47108	3.44243	0.44087	Steel Joints	Deep	Flat	Shear Wall	Cross-Braced	0.0089	0.18862
51.5131	2	2.88802	0.27348	684.602	9976515526.31716	0.01777	0.03894	76024.9	6.37029	0.10264	2.29578	0.21236	Hybrid Connectors	Pile	Gable	Shear Wall	Symmetric	0.00278	0.00545
37.4068	6	3.57334	0.20419	551.057	9402164817.94202	0.05254	0.02283	79892.5	7.38315	0.1923	0.9617	0.26797	Steel Joints	Shallow	Hip	Shear Wall	Symmetric	0.00413	0.02667
38.8835	12	3.58236	0.32281	784.519	14795294425.87863	0.04249	0.01487	50725.1	4.25925	0.51764	0.97547	0.44761	Hybrid Connectors	Shallow	Gable	Shear Wall	Cross-Braced	0.00404	0.05197
58.6933	14	2.9236	0.126	530.259	9703391058.97369	0.05499	0.04318	51498	4.68295	0.4622	2.29535	0.86763	Hybrid Connectors	Pile	Sawtooth	Moment Frame	Asymmetric	0.00797	0.1187
10.2253	6	3.75296	0.25018	793.409	13969562794.39664	0.04956	0.02011	16458.9	3.3124	0.59561	1.35602	0.30838	Hybrid Connectors	Shallow	Hip	Moment Frame	Cross-Braced	0.0045	0.02971
53.3713	5	2.97527	0.36356	482.169	10756670357.27706	0.03173	0.03051	71236.1	1.38287	0.40419	3.72688	0.39038	Timber Pegs	Shallow	Hip	Hybrid System	Symmetric	0.00553	0.02571
34.8845	5	3.58764	0.33282	441.126	13985549811.48129	0.05254	0.03765	16866.7	5.56737	0.21669	2.24632	0.89589	Hybrid Connectors	Pile	Sawtooth	Shear Wall	Cross-Braced	0.00215	0.0134
65.5938	5	2.6815	0.59983	525.028	15261170127.90664	0.03562	0.02268	56123.2	1.8375	0.35134	3.92446	0.53643	Hybrid Connectors	Shallow	Flat	Hybrid System	Cross-Braced	0.00459	0.02331
16.5093	5	2.75305	0.29438	754.234	15853107450.29834	0.02362	0.03595	21407.5	3.47841	0.56918	3.06956	0.38357	Timber Pegs	Pile	Flat	Shear Wall	Symmetric	0.0037	0.01668
51.1742	19	2.97369	0.2935	608.741	10878475818.14907	0.05725	0.02839	33579.5	3.44646	0.40847	3.33745	0.63116	Timber Pegs	Shallow	Gable	Shear Wall	Symmetric	0.00655	0.14611
43.6681	19	3.39081	0.35179	454.26	10940206677.12437	0.03144	0.03282	24121.4	2.05703	0.53482	1.86108	0.50522	Hybrid Connectors	Pile	Gable	Hybrid System	Symmetric	0.00569	0.12551
54.9628	17	3.46827	0.19515	481	15851101894.27884	0.07223	0.03362	23930.6	5.66697	0.06259	0.96907	0.80082	Timber Pegs	Deep	Hip	Shear Wall	Cross-Braced	0.0033	0.0725
14.5397	10	3.09453	0.53815	524.504	14892225042.38431	0.02395	0.04297	19849.1	2.2222	0.25325	2.91394	0.20559	Steel Joints	Shallow	Flat	Hybrid System	Cross-Braced	0.00421	0.04998
50.5989	19	2.61676	0.38613	636.067	8360735775.29102	0.05201	0.03625	35662.3	6.44835	0.56442	1.92475	0.89774	Hybrid Connectors	Shallow	Gable	Moment Frame	Cross-Braced	0.00873	0.17139
49.3039	3	3.06045	0.19605	532.952	12587599889.81216	0.05001	0.02057	42537.3	2.74495	0.07161	3.82109	0.24642	Hybrid Connectors	Shallow	Flat	Moment Frame	Asymmetric	0.00337	0.01295
49.2462	5	3.53315	0.49672	698.822	9449958172.38751	0.02384	0.01238	45190.8	3.01101	0.33551	1.17771	0.57599	Steel Joints	Shallow	Gable	Hybrid System	Cross-Braced	0.00641	0.03352
52.2441	13	3.50649	0.11717	646.517	15952100288.74575	0.04079	0.01008	43581	3.4061	0.24059	2.69276	0.68818	Timber Pegs	Shallow	Sawtooth	Hybrid System	Asymmetric	0.0032	0.05103
57.3528	8	2.74029	0.59128	749.529	9111384098.96779	0.05729	0.04618	49040	2.06927	0.40541	3.53121	0.58488	Steel Joints	Pile	Sawtooth	Moment Frame	Symmetric	0.00838	0.06933
66.3492	16	2.51168	0.53257	600.385	12474780900.34293	0.0323	0.04768	70886.2	4.03985	0.13922	1.9099	0.41054	Steel Joints	Shallow	Gable	Moment Frame	Asymmetric	0.00262	0.03857
28.8875	8	3.62947	0.38982	532.471	13321586960.23346	0.01797	0.01376	56066.8	1.56228	0.40932	3.83784	0.7988	Timber Pegs	Pile	Sawtooth	Shear Wall	Cross-Braced	0.00539	0.0515
67.7535	18	2.65955	0.15565	798.509	15496517237.23245	0.05307	0.02948	16123.6	3.98981	0.59551	0.76816	0.5013	Timber Pegs	Deep	Flat	Shear Wall	Symmetric	0.00618	0.11561
44.8779	17	2.62352	0.20764	542.253	14778066493.1535	0.02569	0.01606	26241.9	3.37938	0.19914	2.55424	0.41049	Hybrid Connectors	Deep	Gable	Moment Frame	Asymmetric	0.0037	0.06518
15.3941	10	2.50405	0.23972	571.441	9966038170.62226	0.0577	0.04795	37681.7	3.36786	0.30379	3.22085	0.73783	Hybrid Connectors	Pile	Sawtooth	Shear Wall	Symmetric	0.00242	0.02874
14.0986	15	3.1489	0.22052	723.651	12580991610.34004	0.06876	0.01987	76687.8	5.62472	0.06633	1.20632	0.3021	Hybrid Connectors	Deep	Gable	Hybrid System	Symmetric	0.00371	0.05723
33.3967	18	3.2549	0.34876	435.454	15628591663.24707	0.01863	0.03007	20075.2	6.38316	0.28873	0.7025	0.34351	Timber Pegs	Pile	Flat	Hybrid System	Asymmetric	0.00347	0.0591
64.9428	6	3.4565	0.57228	554.596	13885734776.8395	0.04063	0.01662	61157.8	3.49199	0.2733	0.77964	0.37694	Hybrid Connectors	Shallow	Flat	Moment Frame	Symmetric	0.00617	0.03931
59.5377	3	2.9441	0.32209	434.284	13506690787.03915	0.04114	0.02331	17151.1	2.8341	0.36059	1.6173	0.50442	Steel Joints	Pile	Gable	Hybrid System	Symmetric	0.00736	0.02714
65.2031	17	3.56564	0.43078	455.722	14039208634.24925	0.05428	0.02067	38564.9	4.46045	0.19122	1.2811	0.21424	Hybrid Connectors	Deep	Gable	Shear Wall	Cross-Braced	0.00345	0.05578
46.2088	15	2.754	0.44429	401.856	10580049511.90256	0.03341	0.02902	65059.7	6.51403	0.23076	1.28362	0.89424	Timber Pegs	Pile	Flat	Shear Wall	Symmetric	0.00585	0.09846
40.8139	15	3.74799	0.53579	403.818	13834018155.22589	0.0393	0.02679	37355.4	5.51201	0.38544	2.10482	0.62011	Timber Pegs	Deep	Gable	Moment Frame	Asymmetric	0.00555	0.0793
20.3217	2	3.35777	0.11691	552.115	9862838011.57533	0.01084	0.02323	42968.3	1.26601	0.54966	0.79727	0.8795	Hybrid Connectors	Pile	Gable	Shear Wall	Asymmetric	0.00313	0.00575
32.9735	4	3.37583	0.30217	723.666	11424822167.26203	0.01857	0.01424	73844.8	4.35951	0.17936	3.98425	0.76522	Timber Pegs	Deep	Gable	Moment Frame	Cross-Braced	0.0017	0.00713
40.3814	8	2.81466	0.49237	634.802	15119430537.50805	0.04989	0.02938	19301	7.93676	0.4226	2.93533	0.29402	Timber Pegs	Shallow	Hip	Shear Wall	Cross-Braced	0.00588	0.05475
16.202	16	2.61116	0.50743	653.966	8151769171.92601	0.02511	0.04401	49298.1	3.47189	0.33814	0.60603	0.34635	Hybrid Connectors	Pile	Flat	Shear Wall	Asymmetric	0.00347	0.05611
25.4428	3	3.19709	0.56367	607.7	11314549202.01878	0.02012	0.03921	38805.4	4.08502	0.10754	2.92166	0.22411	Hybrid Connectors	Shallow	Hip	Shear Wall	Asymmetric	0.00259	0.00837
51.8758	10	3.42342	0.4514	727.917	10134574133.91248	0.03271	0.03882	77647.8	3.01185	0.36099	3.2714	0.78365	Steel Joints	Shallow	Hip	Moment Frame	Cross-Braced	0.00783	0.08581
61.4964	6	2.64257	0.22258	752.151	9588716931.94888	0.02145	0.02464	66589.8	4.48386	0.43984	1.16767	0.61542	Timber Pegs	Shallow	Hip	Moment Frame	Asymmetric	0.01011	0.07503
79.8843	19	3.9258	0.35283	739.896	14708603371.7801	0.01417	0.03834	22935	2.12645	0.37904	3.44097	0.35055	Hybrid Connectors	Deep	Sawtooth	Shear Wall	Symmetric	0.00527	0.12302
75.3179	17	3.97062	0.11617	724.853	13571988582.75982	0.02987	0.02862	75281.6	2.7291	0.10743	2.64118	0.87906	Steel Joints	Deep	Hip	Shear Wall	Cross-Braced	0.00293	0.04485
54.9796	5	3.31819	0.42346	473.085	8901061763.29186	0.02151	0.01601	28728.9	5.98215	0.52	3.373	0.71572	Timber Pegs	Shallow	Gable	Shear Wall	Cross-Braced	0.01098	0.05849
39.4874	13	3.9251	0.37715	637.55	11955706612.00952	0.06596	0.02676	20513.1	1.96801	0.07255	3.00843	0.69386	Timber Pegs	Pile	Hip	Hybrid System	Cross-Braced	0.00385	0.05816
54.5324	8	2.76917	0.43342	632.865	11735246174.61689	0.01439	0.01531	50203.6	7.48301	0.1798	2.9662	0.3869	Steel Joints	Deep	Sawtooth	Hybrid System	Cross-Braced	0.00483	0.04799
64.9956	15	2.53813	0.56507	611.178	9140222352.23527	0.06232	0.01458	62881.1	3.15572	0.38864	1.05384	0.41936	Timber Pegs	Deep	Sawtooth	Shear Wall	Symmetric	0.00685	0.09454
18.2835	13	2.55911	0.44364	592.325	14398101607.92967	0.0368	0.01092	61543.3	5.02518	0.16991	1.60529	0.66759	Hybrid Connectors	Shallow	Hip	Hybrid System	Cross-Braced	0.00302	0.04518
38.6933	4	3.38127	0.26022	435.668	10933391771.6336	0.05727	0.02131	49713.6	3.25281	0.10599	2.33136	0.61549	Steel Joints	Deep	Flat	Shear Wall	Cross-Braced	0.00323	0.01599
68.7862	6	2.59246	0.19937	440.865	14095502201.28316	0.01369	0.02323	47027.9	4.34622	0.33156	0.89391	0.6531	Steel Joints	Pile	Gable	Hybrid System	Asymmetric	0.00447	0.02689
36.8683	18	3.93782	0.52732	760.913	9536500920.6577	0.07445	0.03798	78020.4	7.32661	0.44735	2.17473	0.81518	Hybrid Connectors	Deep	Gable	Hybrid System	Cross-Braced	0.0071	0.12544
50.0311	11	2.7129	0.19717	652.075	10520587692.91066	0.06372	0.03152	68336.3	1.48004	0.27592	2.05862	0.31228	Steel Joints	Deep	Flat	Shear Wall	Asymmetric	0.00433	0.05184
51.1439	11	2.95708	0.1808	504.927	8761367581.62133	0.01981	0.04434	60411.6	6.9944	0.43415	1.31173	0.28143	Hybrid Connectors	Pile	Gable	Moment Frame	Asymmetric	0.00835	0.11802
22.9133	12	3.73378	0.20331	511.72	9147834157.96487	0.02531	0.01706	27688.7	4.90302	0.52336	1.19901	0.59524	Hybrid Connectors	Pile	Sawtooth	Hybrid System	Asymmetric	0.00453	0.06394
35.3565	18	2.82811	0.35442	644.078	15065467922.82186	0.05508	0.02064	68285.1	5.6555	0.57734	1.36581	0.55011	Timber Pegs	Deep	Sawtooth	Moment Frame	Symmetric	0.00355	0.06827
33.4158	6	2.86445	0.16209	562.774	8872901153.48462	0.07451	0.04764	63735.7	1.39121	0.1783	2.61787	0.48201	Timber Pegs	Pile	Gable	Hybrid System	Cross-Braced	0.00369	0.02012
11.8338	14	3.46346	0.56906	576.53	8765849658.28755	0.04121	0.02776	79481.7	6.32979	0.38295	1.95233	0.8333	Timber Pegs	Deep	Flat	Moment Frame	Cross-Braced	0.00248	0.03906
11.6934	11	2.91413	0.58313	424.26	15523018486.69328	0.04399	0.04156	23644.7	1.89445	0.19678	1.94886	0.59087	Timber Pegs	Pile	Gable	Moment Frame	Asymmetric	0.00072	0.00822
68.2188	10	2.82617	0.5869	455.496	13167227677.28614	0.02665	0.02969	61494.2	7.75375	0.52901	1.13607	0.59708	Timber Pegs	Shallow	Hip	Shear Wall	Cross-Braced	0.00718	0.06993
29.115	18	2.88127	0.11956	557.34	8807327868.43536	0.03681	0.02884	78640.4	6.59501	0.53966	3.25578	0.4565	Hybrid Connectors	Deep	Sawtooth	Moment Frame	Asymmetric	0.00662	0.13102
46.2655	2	3.23597	0.5731	679.875	15773733912.52841	0.03002	0.01592	45068.5	4.45008	0.22719	2.95133	0.44085	Steel Joints	Shallow	Sawtooth	Hybrid System	Cross-Braced	0.00203	0.0042
30.9108	5	3.94915	0.59871	419.21	9176800084.02638	0.03454	0.04405	62671.7	7.46917	0.40494	2.00176	0.89132	Steel Joints	Deep	Hip	Shear Wall	Asymmetric	0.00358	0.01638
75.8475	5	3.74836	0.57121	533.823	14130765802.28342	0.01144	0.01313	78399.1	2.18351	0.53822	0.99771	0.63615	Timber Pegs	Pile	Sawtooth	Shear Wall	Asymmetric	0.01043	0.06205
28.1508	19	2.92692	0.43547	678.029	8278810893.11669	0.01287	0.02241	50586.5	7.94165	0.3296	3.00145	0.77758	Hybrid Connectors	Shallow	Hip	Shear Wall	Asymmetric	0.0031	0.0702
40.076	10	3.04506	0.45062	716.82	12996334378.71849	0.05765	0.03694	60437.7	6.01773	0.44626	3.64596	0.51322	Hybrid Connectors	Deep	Sawtooth	Moment Frame	Symmetric	0.00473	0.0543
71.0911	19	3.19677	0.16113	476.088	12373630976.82316	0.05773	0.03029	16305.5	1.68865	0.49047	1.12392	0.3343	Hybrid Connectors	Pile	Flat	Moment Frame	Asymmetric	0.0071	0.16682
68.9353	15	3.96839	0.53715	692.595	9664030483.40241	0.03312	0.04526	48778.2	4.75614	0.52954	2.60931	0.42739	Steel Joints	Pile	Sawtooth	Hybrid System	Symmetric	0.01245	0.18327
23.0271	16	2.75859	0.12982	782.165	13145169141.76333	0.07198	0.01157	31627	5.97613	0.33336	1.98508	0.44229	Hybrid Connectors	Shallow	Gable	Hybrid System	Symmetric	0.00332	0.05388
66.185	7	3.03622	0.25887	762.725	12936423945.41911	0.02863	0.03598	23530.9	5.29116	0.568	0.80678	0.59544	Timber Pegs	Deep	Gable	Hybrid System	Asymmetric	0.00722	0.05474
42.0731	11	3.59414	0.59558	715.75	14386813723.71182	0.0377	0.0291	61058.9	3.96765	0.39592	3.04039	0.30823	Hybrid Connectors	Shallow	Gable	Hybrid System	Symmetric	0.00576	0.05856
43.8078	16	3.94592	0.31116	684.931	15006992468.80356	0.0612	0.01617	17540.8	2.737	0.13345	0.74902	0.47091	Timber Pegs	Deep	Gable	Hybrid System	Cross-Braced	0.00404	0.08104
19.3436	5	2.73351	0.16558	494.055	12080839525.22853	0.06205	0.03973	73816.2	2.66761	0.38685	2.95781	0.2704	Steel Joints	Pile	Flat	Shear Wall	Symmetric	0.00504	0.02762
15.6421	19	2.84107	0.58465	653.561	11922361547.87329	0.07028	0.02645	48655.3	7.48865	0.21416	1.48404	0.54757	Steel Joints	Pile	Sawtooth	Moment Frame	Symmetric	0.0035	0.06845
60.9558	19	2.83854	0.59207	657.31	12972766167.55758	0.01203	0.03126	57135	2.64319	0.25465	2.47981	0.8632	Hybrid Connectors	Pile	Gable	Shear Wall	Symmetric	0.00307	0.06355
44.7523	18	2.5314	0.19352	562.729	13833660713.8385	0.02286	0.04869	31473.3	7.73684	0.49487	1.06159	0.43725	Steel Joints	Deep	Sawtooth	Moment Frame	Symmetric	0.00593	0.10992
40.5795	13	3.40617	0.5324	597.206	10849369379.535	0.05484	0.02945	26842.5	2.47158	0.58534	1.79814	0.2348	Steel Joints	Deep	Flat	Shear Wall	Asymmetric	0.00663	0.08748
61.0656	8	3.50605	0.29521	677.611	12037135066.92983	0.03367	0.04293	30844	3.68999	0.52842	0.86431	0.62613	Hybrid Connectors	Pile	Hip	Moment Frame	Cross-Braced	0.00919	0.0793
63.5859	17	3.40379	0.29068	780.841	12680833486.58539	0.01305	0.04078	30099	1.08626	0.22919	2.13556	0.64431	Steel Joints	Deep	Flat	Hybrid System	Cross-Braced	0.00505	0.09377
21.1236	12	2.60698	0.23135	518.122	15907024670.68729	0.05105	0.03651	71192.6	7.32201	0.29951	1.24652	0.5357	Timber Pegs	Deep	Gable	Shear Wall	Symmetric	0.00384	0.0495
52.7158	15	2.60385	0.12236	498.545	12701697571.64733	0.03752	0.04587	66177.1	1.73046	0.59092	1.15776	0.4778	Hybrid Connectors	Pile	Flat	Hybrid System	Cross-Braced	0.00644	0.10819
19.4748	4	2.81558	0.234	640.723	9793492405.93805	0.03549	0.02006	70427.9	3.5013	0.55794	0.87503	0.82487	Timber Pegs	Pile	Gable	Shear Wall	Asymmetric	0.00436	0.02114
62.5963	19	2.93544	0.12689	452.32	12703918865.92208	0.02851	0.04283	62766.7	6.89763	0.58732	3.17902	0.85691	Steel Joints	Deep	Flat	Shear Wall	Symmetric	0.00844	0.14802
55.9869	11	3.67982	0.56219	633.013	14555996663.59214	0.01042	0.02511	56830.8	6.54329	0.2881	2.73832	0.67121	Hybrid Connectors	Deep	Gable	Shear Wall	Symmetric	0.00647	0.08722
76.963	7	2.73909	0.43086	435.541	14859229440.08953	0.02277	0.0425	49311.9	6.89051	0.49031	1.04916	0.55086	Timber Pegs	Shallow	Hip	Hybrid System	Symmetric	0.00602	0.04175
14.8271	14	2.56614	0.54331	596.234	14402003636.7441	0.0432	0.02975	32256.3	7.39875	0.52917	2.1535	0.24728	Hybrid Connectors	Deep	Hip	Hybrid System	Cross-Braced	0.00454	0.06355
13.9938	11	3.09098	0.45865	648.166	15105675322.31074	0.0293	0.04431	60848.6	7.3775	0.07434	2.8131	0.41073	Timber Pegs	Shallow	Sawtooth	Shear Wall	Symmetric	0.00064	0.00799
[truncated: 2,001 more rows]
